# Supplementary material for: Identification of disease-related genes in Plasmodium berghei by network module analysis
Source: BMC Microbiol. 2023 Sep 21;23:264. doi: 10.1186/s12866-023-03019-0 (PMC10512555; doi:10.1186/s12866-023-03019-0)
Supplement: Supplementary file 1 — Supplementary Material 1: Table S1. The correspondence between Gene IDs and Cluster IDs. [file 12866_2023_3019_MOESM1_ESM.xlsx]

## Sheet: Sheet1
Gene_ID	Cluster_ID
PY05699	1
PY07391	1
PY06220	1
PY00173	1
PY03359	1
PY04209	1
PBANKA_0316900	1
PY05150	1
PY00175	1
PBANKA_0006300	1
PY02469	1
PY07411	1
PY02629	1
PY05622	1
PCHAS_1200500	1
PBANKA_1200300	1
PCHAS_1371600	1
PCHAS_1200400	1
PY00989	1
PBANKA_0700300	1
PBANKA_0008201	1
PY01723	1
PY02940	1
PY02688	1
PBANKA_0007401	1
PBANKA_0001401	1
PBANKA_0600011	1
PY01441	1
PY07017	1
PBANKA_0700031	1
PBANKA_0001101	1
PY07146	1
PY00390	1
PY06166	1
PBANKA_0837161	1
PBANKA_1300200	1
PBANKA_0700081	1
PBANKA_0000701	1
PY04755	1
PY07421	1
PY03983	1
PY01333	1
PY01788	1
PY02827	1
PBANKA_0836900	1
PY06920	1
PY07849	1
PY06062	1
PY02712	1
PY03979	1
PY06126	1
PY06374	1
PBANKA_0836921	1
PCHAS_0319900	1
PY07022	1
PY05244	1
PBANKA_0317101	1
PBANKA_1200031	1
PBANKA_1400100	1
PBANKA_0007901	1
PY04996	1
PY02735	1
PY07125	1
PY04979	1
PY03939	1
PY04942	1
PCHAS_0900011	1
PY03540	1
PY05871	1
PY05649	1
PY07293	1
PY04321	1
PY01787	1
PY06151	1
PY04414	1
PY06993	1
PY07090	1
PY07656	1
PY03809	1
PY05698	1
PY02943	1
PY06385	1
PY04505	1
PY07315	1
PCHAS_0200015	1
PCHAS_0100200	1
PY07027	1
PY01774	1
PY07623	1
PY07044	1
PBANKA_1040200	1
PCHAS_1371400	1
PY00395	1
PY01080	1
PY07252	1
PBANKA_0700041	1
PBANKA_0001301	1
PY03010	1
PY04806	1
PY00494	1
PY03398	1
PY06511	1
PY07624	1
PBANKA_0001001	1
PBANKA_1100300	1
PY06937	1
PY05475	1
PY02671	1
PY06020	1
PCHAS_1371200	1
PCHAS_0400300	1
PCHAS_0319700	1
PY03332	1
PY00085	1
PY07023	1
PY02564	1
PY02131	1
PY00158	1
PBANKA_1465800	1
PCHAS_0701300	1
PY06862	1
PY02562	1
PY06231	1
PCHAS_0731800	1
PCHAS_1400900	1
PCHAS_0732000	1
PY07160	1
PBANKA_0600086	1
PBANKA_1200400	1
PCHAS_1200700	1
PCHAS_0800005	1
PCHAS_1042500	1
PCHAS_0600200	1
PY06999	1
PY00486	1
PY06567	1
PY03261	1
PY07226	1
PY05010	1
PBANKA_0600300	1
PBANKA_0800100	1
PCHAS_0525411	1
PY05637	1
PY07406	1
PY03906	1
PCHAS_1000400	1
PY05781	1
PY06606	1
PY06782	1
PY06666	1
PY01303	1
PY01834	1
PY05242	1
PY05822	1
PBANKA_0722900	1
PBANKA_1146700	1
PCHAS_0320000	1
PY01184	1
PY03016	1
PY06742	1
PY03973	1
PY07198	1
PY00842	1
PY05350	1
PY05437	1
PBANKA_0837121	1
PCHAS_0400200	1
PCHAS_0900005	1
PY02541	1
PY05135	1
PY03385	1
PY04770	1
PBANKA_0001201	1
PBANKA_0700071	1
PBANKA_0836961	1
PY07053	1
PY07028	1
PY00924	1
PCHAS_0300200	1
PY04312	1
PY05671	1
PY02278	1
PY06514	1
PY04144	1
PY06700	1
PBANKA_0944061	1
PY02364	1
PY06400	1
PY00490	1
PY03596	1
PY00488	1
PY02113	1
PY06822	1
PY06832	1
PY07594	1
PY05654	1
PY03967	1
PBANKA_0700051	1
PBANKA_1246981	1
PBANKA_1246400	1
PBANKA_0623600	1
PY03263	1
PY05820	1
PY07434	1
PY07653	1
PY05220	1
PY00283	1
PY06497	1
PY03196	1
PY04215	1
PBANKA_0800061	1
PBANKA_0836850	1
PBANKA_0700541	1
PBANKA_1466261	1
PCHAS_0627200	1
PY07659	1
PY07097	1
PY06755	1
PY03362	1
PY04423	1
PY06149	1
PBANKA_0317001	1
PCHAS_0320400	1
PCHAS_0200025	1
PY02042	1
PY06743	1
PY02369	1
PY06763	1
PY05912	1
PY04425	1
PY07304	1
PY07450	1
PY05617	1
PBANKA_0944081	1
PBANKA_1465300	1
PCHAS_1100200	1
PY03595	1
PY06851	1
PY07195	1
PY03588	1
PY01099	1
PY02038	1
PY03944	1
PY06675	1
PY00823	1
PY05363	1
PBANKA_0500200	1
PBANKA_1000031	1
PCHAS_1147400	1
PY04083	1
PY00759	1
PY03194	1
PY00297	1
PY07036	1
PY07474	1
PY06946	1
PY04514	1
PY04021	1
PBANKA_0837101	1
PBANKA_0316941	1
PCHAS_1147500	1
PCHAS_0320200	1
PCHAS_1200200	1
PCHAS_0100300	1
PY04515	1
PY02970	1
PY06568	1
PY05276	1
PY01238	1
PY02971	1
PY02311	1
PY06760	1
PY02701	1
PY05586	1
PY06863	1
PY03636	1
PY05719	1
PY04554	1
PBANKA_1040541	1
PY00498	1
PY03094	1
PY04722	1
PY00084	1
PY02298	1
PY07635	1
PY04817	1
PY06109	1
PY07645	1
PY07342	1
PY05560	1
PY03341	1
PBANKA_1465500	1
PY00213	1
PY03729	1
PY07521	1
PY04053	1
PY04516	1
PY06853	1
PY01404	1
PY06204	1
PY02825	1
PY05767	1
PY00500	1
PBANKA_1466000	1
PBANKA_1246300	1
PBANKA_0317041	1
PCHAS_0213841	1
PCHAS_0200005	1
PCHAS_1401300	1
PY05289	1
PY05318	1
PY01318	1
PY06130	1
PY06271	1
PY06834	1
PY00098	1
PY05873	1
PY04805	1
PY02523	1
PY07516	1
PY07271	1
PY03042	1
PY00392	1
PY01837	1
PY03679	1
PY05624	1
PBANKA_0000801	1
PBANKA_1100781	1
PBANKA_0200751	1
PBANKA_0837181	1
PCHAS_0400111	1
PCHAS_0731600	1
PCHAS_0800051	1
PY06649	1
PY04783	1
PY05026	1
PY07533	1
PY07422	1
PY07305	1
PY00177	1
PY01720	1
PY03091	1
PY07233	1
PY04998	1
PY04066	1
PY07609	1
PY04157	1
PBANKA_0400600	1
PCHAS_0701600	1
PCHAS_0300800	1
PY06585	1
PY00849	1
PY00485	1
PY05701	1
PY04787	1
PY01810	1
PY06982	1
PY01594	1
PY07639	1
PY05769	1
PY03825	1
PBANKA_0600051	1
PCHAS_1371900	1
PCHAS_0938341	1
PCHAS_1300201	1
PCHAS_1371500	1
PY07211	1
PY01466	1
PY03166	1
PY03358	1
PY04208	1
PY05861	1
PY04266	1
PY07538	1
PY02572	1
PY02183	1
PY06667	1
PY04084	1
PY00055	1
PY02652	1
PY00635	1
PY03849	1
PY03741	1
PY05410	1
PY03438	1
PY06827	1
PY07215	1
PY00815	1
PY07145	1
PY02762	1
PY06939	1
PY04918	1
PY01706	1
PY06536	1
PBANKA_0700061	1
PCHAS_0213861	1
PY06185	1
PY01110	1
PY07246	1
PY07012	1
PY05796	1
PY01454	1
PY06267	1
PY05166	1
PY00328	1
PY04855	1
PY07327	1
PY07600	1
PY06830	1
PY05362	1
PY06398	1
PY02035	1
PY07281	1
PY03436	1
PY05375	1
PY06891	1
PY06334	1
PY03403	1
PY06499	1
PY03991	1
PY03195	1
PY05758	1
PCHAS_1371700	1
PCHAS_1400300	1
PY06995	1
PY03355	1
PY04267	1
PY01595	1
PY03331	1
PY03924	1
PY07637	1
PY01541	1
PY02450	1
PY03399	1
PY07522	1
PBANKA_0300400	1
PBANKA_0900600	1
PBANKA_1400086	1
PBANKA_0600100	1
PCHAS_0115300	1
PCHAS_0320300	1
PY02312	1
PY07466	1
PY05808	1
PY05626	1
PY04909	1
PY04478	1
PY06574	1
PY07628	1
PY04233	1
PY06228	1
PY01162	1
PY01842	1
PY05824	1
PY06302	1
PY01331	1
PY02011	1
PY00610	1
PY07477	1
PY04795	1
PY06155	1
PY07128	1
PY03566	1
PY02972	1
PY01417	1
PY05301	1
PY00400	1
PY05146	1
PY06495	1
PY06678	1
PY04552	1
PBANKA_1466121	1
PBANKA_1100351	1
PBANKA_0722700	1
PY02107	1
PY07823	1
PY05507	1
PY05688	1
PY03784	1
PY07860	1
PY07099	1
PY04856	1
PY07457	1
PBANKA_0300300	1
PBANKA_0837141	1
PBANKA_0944000	1
PBANKA_1400300	1
PBANKA_0600200	1
PBANKA_1100400	1
PY02689	1
PY06754	1
PY07314	1
PY04736	1
PY06877	1
PY05349	1
PY02687	1
PY06740	1
PY03315	1
PY06803	1
PY07134	1
PY07574	1
PY06611	1
PY03579	1
PY06796	1
PY06029	1
PY00580	1
PY02873	1
PY05909	1
PY07500	1
PY05770	1
PY03199	1
PY01304	1
PY03066	1
PY05403	1
PY04737	1
PY06265	1
PY03760	1
PY00227	1
PY07499	1
PY04844	1
PY06805	1
PY01967	1
PY06318	1
PY06870	1
PY01872	1
PBANKA_0300200	1
PCHAS_0938200	1
PCHAS_0700900	1
PCHAS_0900041	1
PY07501	1
PY01649	1
PY01079	1
PY03400	1
PY03401	1
PY00279	1
PY06188	1
PY07325	1
PY06324	1
PY03847	1
PBANKA_0008001	1
PBANKA_1246700	1
PBANKA_1200021	1
PBANKA_0007601	1
PY06244	1
PY06508	1
PY04964	1
PY06619	1
PY06113	1
PY03747	1
PY03749	1
PY03402	1
PY07518	1
PY04204	1
PY00351	1
PY01597	1
PY07264	1
PY02425	1
PY00049	1
PY03642	1
PBANKA_1365700	1
PY03334	1
PY03699	1
PY06131	1
PY01873	1
PY00559	1
PY07632	1
PY06215	1
PY06804	1
PY01871	1
PY00661	1
PY02544	1
PY02449	1
PY01174	1
PY06031	1
PY07426	1
PY00552	1
PY03974	1
PY03986	1
PBANKA_1246800	1
PBANKA_1300091	1
PBANKA_1400081	1
PBANKA_0316861	1
PY03837	1
PY07514	1
PY05740	1
PY02664	1
PY00300	1
PY05703	1
PY04786	1
PY00211	1
PY00268	1
PY02612	1
PY04988	1
PY01419	1
PY03835	1
PY02730	1
PBANKA_1300100	1
PY04939	1
PY06802	1
PY02782	1
PY06807	1
PY02140	1
PY03095	1
PY06383	1
PY05148	1
PY00642	1
PBANKA_0001501	1
PBANKA_1300021	1
PCHAS_0300300	1
PY07510	1
PY00814	1
PY06129	1
PY04158	1
PY07436	1
PY03204	1
PY07261	1
PY07517	1
PY02543	1
PY04276	1
PY00869	1
PCHAS_0800011	1
PY01406	1
PY07111	1
PY02837	1
PY05828	1
PY07163	1
PY04923	1
PY00391	1
PY06831	1
PBANKA_1466161	1
PBANKA_1100461	1
PBANKA_1200081	1
PCHAS_0115200	1
PY05675	1
PY00303	1
PY04427	1
PY05669	1
PY06485	1
PY05708	1
PY03044	1
PY05826	1
PY04980	1
PY02670	1
PY06679	1
PY07132	1
PY02757	1
PY00284	1
PY03948	1
PY04379	1
PY01190	1
PY03190	1
PY07035	1
PBANKA_1400071	1
PBANKA_0700100	1
PCHAS_0300400	1
PY06482	1
PY05648	1
PY04430	1
PY05794	1
PY07454	1
PY03333	1
PY06710	1
PY05638	1
PY07331	1
PBANKA_1400500	1
PBANKA_1200500	1
PCHAS_1400400	1
PY07413	1
PY00429	1
PY06233	1
PY06132	1
PY06818	1
PY02169	1
PY01394	1
PY04804	1
PY06549	1
PY07626	1
PY07127	1
PY02974	1
PY03564	1
PY04785	1
PY04537	1
PY06621	1
PY04396	1
PY07052	1
PY00090	1
PY00086	1
PY06227	1
PY06171	1
PY04327	1
PY03045	1
PY03985	1
PY04808	1
PCHAS_1000300	1
PCHAS_0500200	1
PY01481	1
PY00612	1
PY04511	1
PY07618	1
PY02137	1
PY01442	1
PY04310	1
PY00644	1
PY04466	1
PY03486	1
PY04082	1
PY02517	1
PY07405	1
PY07263	1
PBANKA_1465921	1
PBANKA_1465200	1
PBANKA_0944101	1
PY02973	1
PY07397	1
PY01693	1
PY03041	1
PY06401	1
PY03177	1
PY04464	1
PY05656	1
PY06337	1
PY02831	1
PY02924	1
PY04412	1
PY02928	1
PBANKA_1146241	1
PY06887	1
PY00988	1
PY07491	1
PY06829	1
PY06089	1
PY00493	1
PY07527	1
PY04334	1
PY06732	1
PY07169	1
PY05673	1
PY03826	1
PBANKA_0000600	1
PCHAS_0200021	1
PY06534	1
PY03998	1
PY07042	1
PY05923	1
PY03583	1
PY07577	1
PY07354	1
PY02702	1
PY07512	1
PY00236	1
PY03569	1
PY05830	1
PY05792	1
PY00301	1
PY06880	1
PBANKA_0006600	1
PBANKA_0007100	1
PBANKA_0006701	1
PBANKA_0006401	1
PBANKA_0006900	1
PBANKA_0215700	1
PBANKA_0007200	1
PBANKA_0007000	1
PBANKA_0007300	1
PBANKA_0006501	1
PBANKA_0006800	1
PY07080	1
PY05505	1
PY05442	1
PY04155	1
PY05307	1
PY03695	1
PY02828	1
PY02354	1
PY03972	1
PY06153	1
PY06819	1
PBANKA_1465881	1
PBANKA_0200670	1
PBANKA_1400021	1
PBANKA_1040400	1
PY01111	1
PY06934	1
PY06821	1
PY02760	1
PY03858	1
PY04978	1
PY01383	1
PY06493	1
PY04965	1
PY07175	1
PY06988	1
PY03018	1
PY06335	1
PY03542	1
PY03966	1
PY03043	1
PY00305	1
PY07505	1
PBANKA_1146721	1
PCHAS_0400101	1
PY06056	1
PY05021	1
PY03987	1
PY06339	1
PY03854	1
PY02522	1
PY02565	1
PY00997	1
PY04319	1
PY07528	1
PY05618	1
PY02163	1
PY07359	1
PY07190	1
PY05681	1
PY06294	1
PBANKA_1466100	1
PCHAS_0500600	1
PCHAS_1042300	1
PCHAS_0800015	1
PY03320	1
PY03632	1
PY02614	1
PY02357	1
PY05027	1
PY05942	1
PY06352	1
PY00001	1
PY07415	1
PBANKA_0700200	1
PY07838	1
PY03415	1
PY00050	1
PY02036	1
PY05243	1
PY03992	1
PY07524	1
PY06245	1
PY01769	1
PCHAS_1300301	1
PY07309	1
PY04052	1
PY07330	1
PY06990	1
PY03539	1
PY07666	1
PY04931	1
PY03592	1
PBANKA_0112681	1
PBANKA_1400011	1
PBANKA_1246121	1
PBANKA_0200500	1
PBANKA_0216061	1
PCHAS_1200600	1
PY07843	1
PY01783	1
PY01961	1
PY04211	1
PY04696	1
PY04541	1
PY00350	1
PY06918	1
PY04721	1
PY02727	1
PY05943	1
PY06997	1
PY06886	1
PY04773	1
PY03731	1
PBANKA_0837081	1
PBANKA_0837001	1
PY04461	1
PY01101	1
PY04221	1
PY06141	1
PY05067	1
PY07149	1
PY07546	1
PY02362	1
PY05928	1
PY07021	1
PY03428	1
PY05709	1
PY06897	1
PY04249	1
PY03946	1
PY02570	1
PBANKA_0600251	1
PCHAS_0838000	1
PY02423	1
PY03597	1
PY04151	1
PY07269	1
PY04601	1
PY02660	1
PY06686	1
PY07171	1
PY07831	1
PBANKA_0722200	1
PCHAS_1147521	1
PY05988	1
PY01692	1
PY05731	1
PY05343	1
PY01578	1
PY06746	1
PY02560	1
PY06916	1
PY04782	1
PY06373	1
PBANKA_1300081	1
PBANKA_0600081	1
PY01278	1
PY07068	1
PY02519	1
PY01598	1
PY00089	1
PY04006	1
PCHAS_1247500	1
PCHAS_1371300	1
PY02542	1
PY07536	1
PY03976	1
PY00843	1
PY06794	1
PY00957	1
PY07284	1
PY07147	1
PY05428	1
PY05889	1
PY04419	1
PY03912	1
PY04580	1
PY02263	1
PY06340	1
PY05927	1
PY07460	1
PY03742	1
PBANKA_0700021	1
PBANKA_0700011	1
PCHAS_0525421	1
PCHAS_0319800	1
PCHAS_0700300	1
PCHAS_0700500	1
PY06279	1
PY05895	1
PCHAS_0900015	1
PY03360	1
PY01865	1
PBANKA_1146400	1
PBANKA_1246500	1
PY05816	1
PY06569	1
PY03904	1
PY02976	1
PY06326	1
PY06907	1
PY03330	1
PBANKA_1100021	1
PBANKA_0215900	1
PBANKA_1100011	1
PBANKA_1100200	1
PCHAS_0731900	1
PY07072	1
PY00578	1
PY03193	1
PY06428	1
PY07356	1
PBANKA_1100100	1
PBANKA_1100051	1
PBANKA_1100041	1
PBANKA_1100071	1
PBANKA_1100061	1
PBANKA_1100031	1
PCHAS_0400400	1
PY02734	1
PY02997	1
PY02996	1
PBANKA_0500971	1
PY03758	1
PY01651	1
PY00923	1
PY03029	1
PY06861	1
PY00491	1
PY05894	1
PY06721	1
PY06795	1
PBANKA_1100600	1
PBANKA_0944121	1
PY00171	1
PY02114	1
PY04733	1
PY06168	1
PY02693	1
PY06275	1
PY00574	1
PCHAS_0300600	1
PY01161	1
PY05317	1
PY00577	1
PY05121	1
PY04667	1
PCHAS_1042600	1
PY04883	1
PY05251	1
PY07829	1
PCHAS_1300401	1
PY04845	1
PY06674	1
PY07386	1
PY06172	1
PCHAS_1300101	1
PCHAS_0700200	1
PY06547	1
PBANKA_0201100	1
PCHAS_1147300	1
PY04735	1
PY05455	1
PY04383	1
PBANKA_0943800	1
PCHAS_1400200	1
PBANKA_1000061	1
PY00846	1
PY05689	1
PY05636	1
PBANKA_0500721	1
PY03580	1
PY00308	1
PY00495	1
PBANKA_0008901	1
PBANKA_0600096	1
PCHAS_0115100	1
PBANKA_0009101	1
PY06444	1
PCHAS_1468400	1
PY06411	1
PY02824	1
PY00310	1
PBANKA_0400200	1
PY06797	1
PY02128	1
PY03023	1
PY06263	1
PBANKA_0008801	1
PBANKA_1040500	1
PY07575	1
PBANKA_0722961	1
PY07093	1
PY02576	1
PBANKA_1146741	1
PY05414	1
PBANKA_0500950	1
PY05875	1
PY00579	1
PY05959	1
PBANKA_1200071	1
PY05946	1
PY04758	1
PBANKA_1000091	1
PBANKA_0623651	1
PBANKA_1466181	1
PBANKA_1300071	1
PBANKA_1246900	1
PY06410	1
PY05415	1
PY07240	1
PY00428	1
PBANKA_0201450	1
PY02127	1
PY00186	1
PY03488	1
PY03089	1
PBANKA_0008501	1
PBANKA_0008401	1
PY05404	1
PY01977	1
PY04336	1
PY01457	1
PY02277	1
PY07294	1
PBANKA_1365550	1
PY00979	1
PBANKA_0008601	1
PY05945	1
PY01405	1
PBANKA_0008301	1
PY05958	1
PBANKA_0008701	1
PY02518	1
PVX_079950	2
PY02339	2
PF3D7_1356900	2
PCHAS_1132700	2
PBANKA_1133200	2
PVX_114825	2
PVX_084965	2
PKNH_1114600	2
PY06724	2
PKNH_1006900	2
PBANKA_1240700	2
PVX_119610	2
PCHAS_1241100	2
PVX_000555	2
PF3D7_0525900	2
PCHAS_0616900	2
PY03298	2
PKNH_0312500	2
PBANKA_0615200	2
PCHAS_0104700	2
PKNH_1145200	2
PVX_113435	2
PVX_117765	2
PF3D7_0610600	2
PF3D7_0717500	2
PKNH_0832600	2
PBANKA_0104100	2
PKNH_0403400	2
PKNH_1263500	2
PVX_082820	2
PVX_002665	2
PY05614	2
PF3D7_0605300	2
PVX_096360	2
PF3D7_0719200	2
PKNH_1227800	2
PVX_085300	2
PKNH_1334400	2
PVX_122575	2
PCHAS_0618400	2
PF3D7_1423600	2
PF3D7_0217500	2
PKNH_0314600	2
PBANKA_0616700	2
PCHAS_0316300	2
PF3D7_1337800	2
PBANKA_0314200	2
PCHAS_1355500	2
PCHAS_0409100	2
PY06527	2
PKNH_1415800	2
PCHAS_1356100	2
PVX_082785	2
PBANKA_0408200	2
PF3D7_0310100	2
PVX_089720	2
PF3D7_1337100	2
PVX_252300	2
PCHAS_0835900	2
PY02109	2
PVX_119575	2
PKNH_0733500	2
PBANKA_1351500	2
PCHAS_1020600	2
PY02304	2
PKNH_1327200	2
PKNH_1264200	2
PVX_122625	2
PY06394	2
PY05235	2
PVX_086975	2
PBANKA_1350900	2
PBANKA_0835600	2
PVX_084705	2
PBANKA_1019800	2
PKNH_0423200	2
PVX_094935	2
PKNH_1416700	2
PBANKA_1413600	2
PCHAS_1415400	2
PVX_119725	2
PF3D7_1315100	2
PF3D7_1436600	2
PBANKA_1008200	2
PVX_091095	2
PCHAS_1009100	2
PKNH_0906000	2
PY04971	2
PKNH_0814500	2
PY05139	2
PF3D7_0934800	2
PCHAS_1213500	2
PF3D7_1108400	2
PY03456	2
PBANKA_1212800	2
PY01077	2
PY05048	2
PVX_091770	2
PBANKA_0938600	2
PCHAS_0905700	2
PVX_089980	2
PF3D7_1014400	2
PVX_091340	2
PCHAS_1014100	2
PKNH_0506900	2
PVX_091755	2
PBANKA_1313700	2
PCHAS_1317000	2
PKNH_1232100	2
PVX_117985	2
PBANKA_0719900	2
PKNH_0833500	2
PKNH_1466600	2
PVX_101240	2
PF3D7_1238900	2
PVX_100895	2
PKNH_1458700	2
PY02456	2
PY03317	2
PY02176	2
PF3D7_1450000	2
PCHAS_1321300	2
PY06554	2
PBANKA_1013300	2
PCHAS_1455700	2
PY06885	2
PY07390	2
PF3D7_0415300	2
PF3D7_1454300	2
PBANKA_1453400	2
PY00790	2
PBANKA_1318000	2
PKNH_0829800	2
PCHAS_0728900	2
PY00403	2
PF3D7_0417800	2
PBANKA_1414500	2
PBANKA_1460000	2
PCHAS_1462300	2
PKNH_0920900	2
PY04620	2
PKNH_0920600	2
PVX_002865	2
PKNH_0510200	2
PCHAS_0411300	2
PF3D7_1246900	2
PBANKA_0410400	2
PY01719	2
PF3D7_1123100	2
PCHAS_1416300	2
PF3D7_0312400	2
PKNH_0911500	2
PVX_114820	2
PCHAS_0726400	2
PF3D7_1431500	2
PF3D7_1316000	2
PY00029	2
PF3D7_1113900	2
PY04026	2
PVX_122970	2
PBANKA_0933700	2
PBANKA_0925500	2
PCHAS_0919200	2
PY00731	2
PCHAS_0918900	2
PCHAS_0910600	2
PF3D7_1122800	2
PVX_093670	2
PBANKA_0925200	2
PKNH_0919600	2
PBANKA_0717300	2
PKNH_1424300	2
PVX_124045	2
PVX_091715	2
PY04265	2
PKNH_1114700	2
PY06538	2
PKNH_0407600	2
PVX_003590	2
PVX_113910	2
PVX_002945	2
PY02823	2
PF3D7_0309200	2
PF3D7_1121900	2
PBANKA_1230200	2
PVX_090925	2
PCHAS_0312400	2
PVX_084105	2
PCHAS_0917900	2
PVX_118425	2
PVX_002805	2
PVX_101265	2
PY04005	2
PY06967	2
PBANKA_0926400	2
PCHAS_0408300	2
PKNH_0117500	2
PVX_118270	2
PVX_118340	2
PCHAS_1230900	2
PCHAS_0602500	2
PF3D7_1136500.1	2
PVX_091375	2
PF3D7_1443000	2
PKNH_1239300	2
PKNH_1447700	2
PBANKA_0912100	2
PCHAS_0713400	2
PY06011	2
PF3D7_0615500	2
PKNH_1241000	2
PKNH_1134500	2
PF3D7_1136500.2	2
PKNH_0934700	2
PVX_092440	2
PKNH_0912200	2
PBANKA_0407400	2
PKNH_0418000	2
PVX_089305	2
PF3D7_1114700	2
PKNH_1315100	2
PKNH_0409500	2
PKNH_0902500	2
PF3D7_1441300	2
PF3D7_0213400	2
PBANKA_0310300	2
PF3D7_0715300	2
PKNH_1301500	2
PCHAS_0911300	2
PVX_092865	2
PY03956	2
PVX_083360	2
PY02926	2
PY02983	2
PKNH_1237800	2
PBANKA_0933000	2
PVX_095370	2
PY05330	2
PCHAS_1423400	2
PVX_081395	2
PCHAS_1310100	2
PY00095	2
PF3D7_1356800	2
PCHAS_0902300	2
PF3D7_1445400	2
PKNH_1251600	2
PVX_082880	2
PBANKA_1421600	2
PBANKA_0600600	2
PF3D7_1201600	2
PBANKA_0942000	2
PCHAS_1132600	2
PCHAS_1229500	2
PY02340	2
PBANKA_1133100	2
PBANKA_1306900	2
PKNH_1236900	2
PVX_118220	2
PBANKA_1305200	2
PCHAS_1308400	2
PCHAS_1312400	2
PY05890	2
PVX_114305	2
PCHAS_0718800	2
PKNH_0824600	2
PF3D7_0203100	2
PVX_099725	2
PBANKA_1309200	2
PY06874	2
PF3D7_1444500	2
PF3D7_1228300	2
PBANKA_0709700	2
PF3D7_0821100	2
PVX_087765	2
PF3D7_1104900	2
PBANKA_1228800	2
PKNH_0943100	2
PCHAS_0310700	2
PY04013	2
PCHAS_1445200	2
PKNH_0406200	2
PKNH_0103000	2
PY03319	2
PVX_119675	2
PCHAS_1366700	2
PCHAS_1311600	2
PBANKA_1443000	2
PBANKA_0308500	2
PCHAS_0808300	2
PY00154	2
PKNH_1126400	2
PBANKA_0808000	2
PBANKA_1308400	2
PVX_091685	2
PF3D7_0317200	2
PKNH_0724000	2
PBANKA_1362100	2
PY06752	2
PBANKA_1010600	2
PCHAS_1011500	2
PY06908	2
PF3D7_1434200	2
PKNH_0420800	2
PVX_084825	2
PKNH_1467200	2
PY04849	2
PCHAS_0705000	2
PY00717	2
PY01945	2
PBANKA_0802200	2
PCHAS_0802500	2
PF3D7_1349300	2
PKNH_1262400	2
PKNH_0819400	2
PBANKA_0903800	2
PY06391	2
PF3D7_0321400	2
PF3D7_0211700	2
PCHAS_1122200	2
PY04198	2
PBANKA_1122700	2
PF3D7_0926100	2
PF3D7_0623800	2
PCHAS_0204200	2
PF3D7_0107000	2
PCHAS_0511900	2
PKNH_0206500	2
PVX_081420	2
PBANKA_0206300	2
PCHAS_0204700	2
PF3D7_1338900	2
PKNH_0612100	2
PVX_111335	2
PBANKA_0311400	2
PBANKA_0511800	2
PF3D7_1027700.1	2
PF3D7_0704500	2
PVX_095165	2
PF3D7_1145200	2
PF3D7_0214600	2
PKNH_1248400	2
PBANKA_1310400	2
PY06928	2
PKNH_1235600	2
PVX_118162	2
PF3D7_1027700.2	2
PVX_083520	2
PCHAS_1313700	2
PCHAS_1217800	2
PY07025	2
PF3D7_1446600	2
PBANKA_0826900	2
PBANKA_0205800	2
PCHAS_0313500	2
PKNH_0831000	2
PCHAS_1357200	2
PY05880	2
PY02676	2
PBANKA_1217100	2
PCHAS_1462800	2
PCHAS_0827200	2
PY02877	2
PKNH_0919000	2
PY00761	2
PBANKA_1352600	2
PY02503	2
PVX_092985	2
PF3D7_1148000	2
PF3D7_0107600	2
PY05975	2
PKNH_0903100	2
PVX_090955	2
PBANKA_1460500	2
PF3D7_1352600	2
PKNH_0945900	2
PF3D7_1105500	2
PY01623	2
PF3D7_1247500	2
PCHAS_0902900	2
PCHAS_1318700	2
PY07273	2
PKNH_1230400	2
PVX_117895	2
PBANKA_1315400	2
PCHAS_0702300	2
PF3D7_1451700	2
PY02490	2
PBANKA_0901100	2
PCHAS_0917300	2
PVX_119250	2
PBANKA_0401100	2
PCHAS_0410300	2
PF3D7_0302100	2
PKNH_0840600	2
PBANKA_0927000	2
PBANKA_0941400	2
PBANKA_0409400	2
PF3D7_0311400	2
PCHAS_0402000	2
PY06573	2
PF3D7_1121300	2
PVX_101215	2
PVX_091015	2
PY07071	2
PF3D7_1444200	2
PF3D7_1030800	2
PKNH_1238100	2
PVX_118285	2
PBANKA_1308100	2
PCHAS_1311300	2
PY01677	2
PVX_111185	2
PY02791	2
PY02455	2
PKNH_0615500	2
PY03778	2
PVX_096140	2
PKNH_0319500	2
PF3D7_1108600	2
PY06553	2
PBANKA_0940100	2
PY02675	2
PF3D7_1106800	2
PKNH_0904400	2
PCHAS_0514900	2
PCHAS_0904200	2
PCHAS_0623300	2
PF3D7_1417400	2
PKNH_1340600	2
PVX_085580	2
PY05448	2
PY00524	2
PY04848	2
PF3D7_0724100	2
PF3D7_1223100	2
PKNH_1442300	2
PVX_123785	2
PBANKA_1438000	2
PCHAS_1440000	2
PY03451	2
PY02790	2
PBANKA_0514800	2
PY05684	2
PY06048	2
PBANKA_0621600	2
PY02195	2
PY04928	2
PY06791	2
PY06849	2
PY03306	2
PY06828	2
PY05864	2
PY05733	2
PCHAS_0601800	3
PCHAS_1370500	3
PY05406	3
PY04687	3
PY00237	3
PY04333	3
PY00281	3
PY05427	3
PY02117	3
PCHAS_0113600	3
PY03179	3
PY02118	3
PBANKA_1246161	3
PBANKA_0112721	3
PCHAS_1402400	3
PCHAS_0401200	3
PY03860	3
PY01188	3
PBANKA_0317141	3
PBANKA_0112661.1	3
PBANKA_1100700	3
PBANKA_0200600	3
PBANKA_1246100.2	3
PCHAS_0420400	3
PCHAS_1302400	3
PCHAS_0401500	3
PCHAS_0900500	3
PY00882	3
PY06350	3
PY01007	3
PY07486	3
PCHAS_1301900	3
PCHAS_1000800	3
PCHAS_1201100	3
PCHAS_0302400	3
PCHAS_1402000	3
PCHAS_1370700	3
PY06355	3
PCHAS_1467600	3
PCHAS_0500800	3
PCHAS_1145900	3
PCHAS_1370800	3
PCHAS_0114400	3
PCHAS_1247800	3
PCHAS_0525300	3
PY02126	3
PY06039	3
PCHAS_1247300	3
PCHAS_0113700	3
PCHAS_0113800	3
PCHAS_1401100	3
PCHAS_1401500	3
PCHAS_0602200	3
PCHAS_0701200	3
PY06676	3
PY01100	3
PY04602	3
PY01334	3
PBANKA_0216781	3
PCHAS_0420500	3
PCHAS_1402300	3
PCHAS_0602300	3
PCHAS_0401600	3
PCHAS_0213800	3
PCHAS_1303000	3
PCHAS_1303300	3
PCHAS_0702000	3
PCHAS_1248500	3
PCHAS_1247900	3
PY02314	3
PBANKA_0836700	3
PCHAS_1468800	3
PCHAS_1467500	3
PCHAS_0601500	3
PCHAS_0300100	3
PY07278	3
PBANKA_0700500	3
PCHAS_0701900	3
PCHAS_0837300	3
PCHAS_0213500	3
PY07083	3
PBANKA_0901000	3
PBANKA_1101000	3
PCHAS_1001300	3
PCHAS_0525400	3
PCHAS_1000500	3
PCHAS_1467800	3
PCHAS_1302300	3
PY04565	3
PBANKA_0600400	3
PCHAS_1302000	3
PCHAS_1303600	3
PY01128	3
PY00885	3
PY06147	3
PBANKA_1365600	3
PBANKA_0216701	3
PBANKA_1000400	3
PBANKA_0100100	3
PBANKA_1327021	3
PCHAS_1200900	3
PCHAS_1146700	3
PY02358	3
PBANKA_1327251	3
PCHAS_0213700	3
PY04592	3
PY04929	3
PY04482	3
PY06550	3
PY07478	3
PBANKA_1327300	3
PCHAS_1100750	3
PCHAS_0731100	3
PCHAS_1248400	3
PY05682	3
PY05408	3
PY04153	3
PY04366	3
PBANKA_0623500	3
PCHAS_1331900	3
PCHAS_0702100	3
PCHAS_0625500	3
PCHAS_0213600	3
PCHAS_0937600	3
PY00551	3
PY02367	3
PY01160	3
PY02569	3
PY02165	3
PY01964	3
PY01443	3
PY04884	3
PY04397	3
PY07056	3
PBANKA_1000200	3
PBANKA_0500700	3
PBANKA_0400700	3
PBANKA_0501051	3
PBANKA_0524821	3
PBANKA_1000051	3
PCHAS_0113500	3
PCHAS_1302500	3
PY06748	3
PY05809	3
PY07295	3
PY06614	3
PY04924	3
PY01078	3
PY06512	3
PY05847	3
PY00749	3
PY00867	3
PBANKA_0112701	3
PBANKA_0700521	3
PBANKA_1246141	3
PCHAS_1330900	3
PCHAS_1041300	3
PCHAS_0938000	3
PY05309	3
PY06270	3
PY06778	3
PY05043	3
PY07124	3
PY01397	3
PY06615	3
PY07106	3
PY00278	3
PY00956	3
PY03201	3
PBANKA_1100750	3
PBANKA_1100900	3
PCHAS_1100500	3
PCHAS_0114000	3
PCHAS_0837900	3
PY03356	3
PY01313	3
PY01436	3
PY05093	3
PY01839	3
PCHAS_0900055	3
PCHAS_0702200	3
PCHAS_0800100	3
PCHAS_1401800	3
PCHAS_0200061	3
PY04632	3
PY01980	3
PY05465	3
PY07188	3
PY00636	3
PCHAS_1247700	3
PCHAS_1401900	3
PCHAS_0625300	3
PCHAS_0731700	3
PCHAS_0701100	3
PY02139	3
PY02034	3
PBANKA_1465700	3
PCHAS_1302100	3
PCHAS_1330800	3
PCHAS_0302500	3
PCHAS_1146300	3
PY01768	3
PY07401	3
PY01187	3
PBANKA_0800200	3
PCHAS_1331300	3
PCHAS_0319300	3
PCHAS_1330600	3
PCHAS_1331800	3
PCHAS_1201200	3
PCHAS_1330700	3
PY03031	3
PY01006	3
PCHAS_0602100	3
PCHAS_1303200	3
PCHAS_1331100	3
PY04481	3
PCHAS_0701500	3
PCHAS_0837100	3
PCHAS_1200850	3
PY01415	3
PY04523	3
PCHAS_0114100	3
PCHAS_1330400	3
PBANKA_0007501	3
PBANKA_0623400	3
PBANKA_0600021	3
PBANKA_0001601	3
PBANKA_1300011	3
PCHAS_1302700	3
PCHAS_0318600	3
PY06154	3
PBANKA_0201200	3
PBANKA_0008101	3
PBANKA_0200650	3
PCHAS_1301800	3
PCHAS_0500900	3
PCHAS_0200041	3
PCHAS_0100500	3
PCHAS_0100100	3
PCHAS_1100700	3
PY00799	3
PBANKA_0317121	3
PCHAS_0213400	3
PBANKA_0800041	3
PBANKA_0316961	3
PBANKA_0500100	3
PCHAS_1331400	3
PF3D7_1463500	3
PY05902	3
PY06517	3
PKNH_1218000	3
PBANKA_0400800	3
PCHAS_1401200	3
PY00285	3
PCHAS_1370200	3
PBANKA_0836800	3
PY03594	3
PBANKA_1000021	3
PBANKA_1400096	3
PY01314	3
PY02138	3
PY05548	3
PBANKA_0316500	3
PCHAS_1330500	3
PY00352	3
PVX_117290	3
PCHAS_0938300	3
PCHAS_1041400	3
PY04152	3
PCHAS_0837500	3
PY04316	3
PCHAS_0401700	3
PCHAS_0626100	3
PY06490	3
PBANKA_0214900	3
PCHAS_0800200	3
PCHAS_1147541	3
PCHAS_1372000	3
PBANKA_0201400	3
PCHAS_0213881	3
PY02115	3
PY07170	3
PY01458	3
PY01380	3
PY07209	3
PY05003	3
PCHAS_0500100	3
PY05466	3
PCHAS_0320500	3
PY04415	3
PBANKA_0112661.2	3
PBANKA_1246100.1	3
PCHAS_0625800	3
PY02694	3
PCHAS_0600100	3
PCHAS_1301500	3
PY04579	3
PY01836	3
PY06663	3
PBANKA_1365650	3
PY03030	3
PY04741	3
PCHAS_0625200	3
PCHAS_1200100	3
PY07270	3
PY04940	3
PCHAS_0114200	3
PCHAS_1468000	3
PCHAS_0115400	3
PY04335	3
PY01591	3
PY07631	3
PY07324	3
PBANKA_0001200	3
PBANKA_1466221	3
PBANKA_1246941	3
PBANKA_1300051	3
PY04313	3
PY07644	3
PY01395	3
PBANKA_1200051	3
PCHAS_0200001	3
PY01382	3
PY04426	3
PY06702	3
PY02141	3
PY05320	3
PY05439	3
PBANKA_0623751	3
PY07630	3
PY03891	3
PBANKA_0623450	3
PY04259	3
PBANKA_0317061	3
PCHAS_1146900	3
PCHAS_0400550	3
PY03890	3
PY02143	3
PCHAS_0319500	3
PY03200	3
PY04740	3
PY00483	3
PCHAS_0800021	3
PY03285	3
PBANKA_1100821	3
PBANKA_1200011	3
PY04563	3
PY01175	3
PCHAS_1041900	3
PY04809	3
PY07346	3
PBANKA_0837201	3
PCHAS_1147250	3
PY04258	3
PBANKA_0000901	3
PCHAS_0900035	3
PY04562	3
PCHAS_1248600	3
PY05321	3
PCHAS_1100100	3
PCHAS_0938321	3
PCHAS_1042050	3
PY06091	3
PY04418	3
PY04417	3
PBANKA_0700561	3
PBANKA_1200091	3
PCHAS_0114700	3
PBANKA_1466141	3
PY00484	3
PY05549	3
PBANKA_0316821	3
PCHAS_0838100	3
PY01379	3
PY05004	3
PY01381	3
PY07208	3
PY05405	3
PY04317	3
PY01590	3
PCHAS_0937500	3
PCHAS_0701451	3
PY01176	3
PY02144	3
PY00955	3
PY06437	3
PY06092	3
PY05092	3
PY04981	3
PY05846	3
PY06513	3
PY05903	3
PY00277	3
PY06032	3
PCHAS_1301600	3
PY06093	3
PY01835	3
PY04384	3
PCHAS_1100600	3
PY07643	3
PY04365	3
PY07081	3
PCHAS_0420800	3
PBANKA_1040151	3
PCHAS_1200800	3
PY01444	3
PCHAS_1001500	3
PCHAS_0900065	3
PCHAS_0525431	3
PCHAS_1401600	3
PCHAS_0732100	3
PCHAS_0938100	3
PCHAS_0800001	3
PCHAS_0800400	3
PCHAS_1400100	3
PCHAS_0937700	3
PCHAS_0113900	3
PCHAS_0701800	3
PY02439	3
PBANKA_1000600	3
PCHAS_1402200	3
PBANKA_0317161	3
PCHAS_0400900	3
PY05104	3
PY03284	3
PY02313	3
PF3D7_1479600	4
PF3D7_0700500	4
PF3D7_1300500	4
PF3D7_1040000	4
PF3D7_0402500	4
PF3D7_0901400	4
PF3D7_0808900	4
PF3D7_0401400	4
PF3D7_1100400	4
PF3D7_1150200	4
PF3D7_0425600	4
PF3D7_0101000	4
PF3D7_0900400	4
PF3D7_0901500	4
PF3D7_0901000	4
PF3D7_0632100	4
PF3D7_0700200	4
PF3D7_1300200	4
PF3D7_0732500	4
PF3D7_0300800	4
PF3D7_0713000	4
PF3D7_0500500	4
PF3D7_0632700	4
PF3D7_0401000	4
PF3D7_0833100	4
PF3D7_1253700	4
PF3D7_0808800	4
PF3D7_0617700	4
[truncated: 31,315 more rows]
