# Supplementary material for: Identification of disease-related genes in Plasmodium berghei by network module analysis
Source: BMC Microbiol. 2023 Sep 21;23:264. doi: 10.1186/s12866-023-03019-0 (PMC10512555; doi:10.1186/s12866-023-03019-0)
Supplement: Supplementary file 2 — Supplementary Material 2: Table S2. Identified P. berghei genes shared by six Plasmodium species. [file 12866_2023_3019_MOESM2_ESM.xlsx]

## Sheet: Sheet1
Gene_ID	Cluster_ID
PBANKA_0104100	2
PBANKA_0205800	2
PBANKA_0206300	2
PBANKA_0308500	2
PBANKA_0310300	2
PBANKA_0311400	2
PBANKA_0314200	2
PBANKA_0401100	2
PBANKA_0407400	2
PBANKA_0408200	2
PBANKA_0409400	2
PBANKA_0410400	2
PBANKA_0511800	2
PBANKA_0514800	2
PBANKA_0600600	2
PBANKA_0615200	2
PBANKA_0616700	2
PBANKA_0621600	2
PBANKA_0709700	2
PBANKA_0717300	2
PBANKA_0719900	2
PBANKA_0802200	2
PBANKA_0808000	2
PBANKA_0826900	2
PBANKA_0835600	2
PBANKA_0901100	2
PBANKA_0903800	2
PBANKA_0912100	2
PBANKA_0925200	2
PBANKA_0925500	2
PBANKA_0926400	2
PBANKA_0927000	2
PBANKA_0933000	2
PBANKA_0933700	2
PBANKA_0938600	2
PBANKA_0940100	2
PBANKA_0941400	2
PBANKA_0942000	2
PBANKA_1008200	2
PBANKA_1010600	2
PBANKA_1013300	2
PBANKA_1019800	2
PBANKA_1122700	2
PBANKA_1133100	2
PBANKA_1133200	2
PBANKA_1212800	2
PBANKA_1217100	2
PBANKA_1228800	2
PBANKA_1230200	2
PBANKA_1240700	2
PBANKA_1305200	2
PBANKA_1306900	2
PBANKA_1308100	2
PBANKA_1308400	2
PBANKA_1309200	2
PBANKA_1310400	2
PBANKA_1313700	2
PBANKA_1315400	2
PBANKA_1318000	2
PBANKA_1350900	2
PBANKA_1351500	2
PBANKA_1352600	2
PBANKA_1362100	2
PBANKA_1413600	2
PBANKA_1414500	2
PBANKA_1421600	2
PBANKA_1438000	2
PBANKA_1443000	2
PBANKA_1453400	2
PBANKA_1460000	2
PBANKA_1460500	2
PBANKA_0209500	5
PBANKA_0306800	5
PBANKA_0315100	5
PBANKA_0505700	5
PBANKA_0523100	5
PBANKA_0601000	5
PBANKA_0612800	5
PBANKA_0618800	5
PBANKA_0703700	5
PBANKA_0803300	5
PBANKA_0819500	5
PBANKA_0940300	5
PBANKA_1002700	5
PBANKA_1014800	5
PBANKA_1024100	5
PBANKA_1024300	5
PBANKA_1103800	5
PBANKA_1104000	5
PBANKA_1108300	5
PBANKA_1129700	5
PBANKA_1216900	5
PBANKA_1217700	5
PBANKA_1223500	5
PBANKA_1233300	5
PBANKA_1236300	5
PBANKA_1242500	5
PBANKA_1309000	5
PBANKA_1309700	5
PBANKA_1322700	5
PBANKA_1331900	5
PBANKA_1347500	5
PBANKA_1405800	5
PBANKA_1426900	5
PBANKA_1441900	5
PBANKA_1455200	5
PBANKA_1464500	5
PBANKA_0214800	7
PBANKA_0310000	7
PBANKA_0609900	7
PBANKA_0610900	7
PBANKA_0706800	7
PBANKA_0820000	7
PBANKA_0911800	7
PBANKA_0938300	7
PBANKA_1007000	7
PBANKA_1028800	7
PBANKA_1127800	7
PBANKA_1201200	7
PBANKA_1203800	7
PBANKA_1224200	7
PBANKA_1238200	7
PBANKA_1345300	7
PBANKA_1417300	7
PBANKA_0105400	9
PBANKA_0401000	9
PBANKA_0406800	9
PBANKA_0415500	9
PBANKA_0510600	9
PBANKA_0703900	9
PBANKA_0707800	9
PBANKA_0903000	9
PBANKA_1006800	9
PBANKA_1110300	9
PBANKA_1211500	9
PBANKA_1226900	9
PBANKA_1233400	9
PBANKA_1311800	9
PBANKA_1356900	9
PBANKA_1364900	9
PBANKA_1409700	9
PBANKA_1435300	9
PBANKA_1454500	9
PBANKA_0412100	11
PBANKA_0502500	11
PBANKA_0506800	11
PBANKA_0609100	11
PBANKA_0826200	11
PBANKA_0828500	11
PBANKA_0922500	11
PBANKA_0922600	11
PBANKA_1020100	11
PBANKA_1028300	11
PBANKA_1131900	11
PBANKA_1227400	11
PBANKA_1323800	11
PBANKA_1329500	11
PBANKA_1429200	11
PBANKA_0100300	12
PBANKA_0201300	12
PBANKA_0216741	12
PBANKA_0623200	12
PBANKA_1220200	12
PBANKA_1220300	12
PBANKA_0105000	13
PBANKA_0517700	13
PBANKA_0602800	13
PBANKA_0806000	13
PBANKA_0816100	13
PBANKA_0821900	13
PBANKA_1029700	13
PBANKA_1132600	13
PBANKA_1241900	13
PBANKA_1358400	13
PBANKA_1424900	13
PBANKA_1457000	13
PBANKA_1458500	13
PBANKA_0401200	14
PBANKA_0608300	14
PBANKA_0903500	14
PBANKA_0926600	14
PBANKA_1018100	14
PBANKA_1029200	14
PBANKA_1144100	14
PBANKA_1237800	14
PBANKA_1311700	14
PBANKA_1353300	14
PBANKA_1364800	14
PBANKA_1423800	14
PBANKA_0312700	15
PBANKA_0508100	15
PBANKA_0710800	15
PBANKA_0712100	15
PBANKA_0942700	15
PBANKA_1123500	15
PBANKA_1133800	15
PBANKA_1226800	15
PBANKA_1356400	15
PBANKA_1463700	15
PBANKA_0601300	16
PBANKA_0931700	16
PBANKA_0932200	16
PBANKA_1020200	16
PBANKA_1109800	16
PBANKA_1216500	16
PBANKA_1225800	16
PBANKA_1227200	16
PBANKA_1243300	16
PBANKA_1431000	16
PBANKA_0943400	18
PBANKA_1015400	18
PBANKA_1128800	18
PBANKA_1218300	18
PBANKA_1245200	18
PBANKA_1346300	18
PBANKA_1352500	18
PBANKA_1449300	18
PBANKA_0203500	19
PBANKA_0831800	19
PBANKA_0924900	19
PBANKA_1031900	19
PBANKA_1133300	19
PBANKA_1133400	19
PBANKA_1345600	19
PBANKA_API00280	19
PBANKA_0101200	20
PBANKA_0812800	20
PBANKA_1202200	20
PBANKA_1314800	20
PBANKA_1361100	20
PBANKA_1421900	20
PBANKA_1447700	20
PBANKA_1450000	20
PBANKA_0609800	21
PBANKA_0610200	21
PBANKA_0718300	21
PBANKA_0803100	21
PBANKA_1024900	21
PBANKA_1131600	21
PBANKA_1241800	21
PBANKA_1415600	21
PBANKA_0514100	22
PBANKA_0709500	22
PBANKA_0818600	22
PBANKA_1140200	22
PBANKA_1301000	22
PBANKA_1401200	22
PBANKA_1446300	22
PBANKA_0801200	23
PBANKA_0940200	23
PBANKA_1203700	23
PBANKA_1208600	23
PBANKA_1348600	23
PBANKA_1401000	23
PBANKA_1448800	23
PBANKA_0304700	24
PBANKA_0304800	24
PBANKA_0304900	24
PBANKA_0305000	24
PBANKA_0305100	24
PBANKA_0214000	25
PBANKA_0416100	25
PBANKA_0507300	25
PBANKA_0615700	25
PBANKA_0925400	25
PBANKA_1329200	25
PBANKA_0517500	26
PBANKA_1412300	27
PBANKA_1125900	28
PBANKA_1208900	28
PBANKA_0506100	29
PBANKA_1107700	30
PBANKA_0932400	33
PBANKA_1321700	33
PBANKA_1429700	37
PBANKA_1424100	38
PBANKA_0719700	39
PBANKA_0210200	42
PBANKA_0308600	42
PBANKA_1109200	42
PBANKA_1025900	43
PBANKA_1362900	43
PBANKA_1114000	44
PBANKA_0205100	45
PBANKA_0520200	45
PBANKA_0706700	45
PBANKA_0810000	45
PBANKA_1144600	45
PBANKA_1203100	45
PBANKA_0316800	46
PBANKA_0517200	46
PBANKA_1146200	46
PBANKA_1441000	46
PBANKA_1441100	46
PBANKA_0711900	47
PBANKA_0818900	47
PBANKA_0914400	47
PBANKA_1219300	47
PBANKA_1357200	47
PBANKA_0311800	48
PBANKA_1239900	48
PBANKA_1453300	48
PBANKA_0504600	49
PBANKA_0801900	49
PBANKA_0918800	49
PBANKA_0936600	49
PBANKA_1445300	49
PBANKA_0100900	53
PBANKA_0522900	53
PBANKA_0811100	53
PBANKA_1303000	53
PBANKA_0203000	54
PBANKA_0714800	54
PBANKA_1011600	54
PBANKA_1344300	54
PBANKA_0105600	55
PBANKA_0703600	55
PBANKA_1231400	55
PBANKA_1410900	55
PBANKA_0931300	57
PBANKA_1002400	57
PBANKA_1460700	57
PBANKA_0111800	59
PBANKA_0214300	59
PBANKA_1242700	59
PBANKA_0214951	60
PBANKA_0317081	60
PBANKA_0800300	60
PBANKA_1000500	60
PBANKA_1135200	61
PBANKA_1239200	61
PBANKA_0503200	62
PBANKA_0610800	62
PBANKA_1008700	63
PBANKA_1442000	63
PBANKA_1120400	65
PBANKA_1354900	65
PBANKA_0622300	67
PBANKA_1356700	67
PBANKA_0615100	68
PBANKA_1455600	68
PBANKA_1224400	69
PBANKA_1319300	69
PBANKA_0213600	70
PBANKA_1450100	70
PBANKA_0819000	72
PBANKA_1328000	72
PBANKA_1019100	73
PBANKA_1346000	73
PBANKA_0929800	75
PBANKA_1137000	75
PBANKA_0204300	76
PBANKA_0820900	76
PBANKA_0307600	77
PBANKA_1012900	77
PBANKA_0403200	80
PBANKA_0909900	81
PBANKA_0928700	82
PBANKA_1327041	83
PBANKA_1327061	83
PBANKA_1030600	84
PBANKA_1438400	85
PBANKA_1448900	86
PBANKA_1362300	88
PBANKA_1028200	89
PBANKA_0304000	90
PBANKA_1230300	91
PBANKA_1126800	92
PBANKA_0622200	94
PBANKA_1344900	95
PBANKA_1010300	96
PBANKA_1119000	97
PBANKA_0802300	98
PBANKA_1030200	99
PBANKA_0413400	100
PBANKA_0607800	101
PBANKA_1428700	102
PBANKA_0418000	103
PBANKA_1002900	104
PBANKA_0908300	105
PBANKA_0704500	106
PBANKA_1444700	107
PBANKA_1032900	108
PBANKA_1347000	109
PBANKA_0106900	110
PBANKA_0607700	111
PBANKA_0414800	112
PBANKA_1104600	113
PBANKA_1448400	114
PBANKA_1332800	115
PBANKA_1361200	116
PBANKA_1219800	117
PBANKA_0522600	118
PBANKA_1344500	119
PBANKA_1132300	120
PBANKA_1353400	121
PBANKA_1005400	122
PBANKA_1127500	123
PBANKA_0413500	124
PBANKA_1220600	125
PBANKA_0411300	126
PBANKA_0210000	127
PBANKA_1215400	128
PBANKA_0807500	129
PBANKA_0408300	130
PBANKA_0930500	131
PBANKA_1134300	132
PBANKA_0829500	133
PBANKA_1143000	134
PBANKA_1452200	135
PBANKA_1010800	136
PBANKA_1336400	137
PBANKA_1464100	138
PBANKA_0826800	139
PBANKA_0929100	140
PBANKA_1119700	141
PBANKA_0614500	142
PBANKA_1227900	143
PBANKA_0820800	144
PBANKA_0604900	146
PBANKA_1426400	147
PBANKA_1037100	148
PBANKA_0942400	149
PBANKA_1242300	150
PBANKA_0203200	151
PBANKA_1438700	152
PBANKA_0707300	153
PBANKA_1445500	154
PBANKA_1452500	155
PBANKA_1300600	156
PBANKA_1234300	157
PBANKA_1413200	158
PBANKA_0104700	159
PBANKA_0932000	160
PBANKA_0621200	161
PBANKA_1015500	162
PBANKA_1025200	163
PBANKA_0307500	164
PBANKA_1027300	165
PBANKA_1242000	166
PBANKA_0903900	168
PBANKA_0801500	170
PBANKA_1406300	171
PBANKA_1446500	172
PBANKA_0711200	173
PBANKA_1328700	174
PBANKA_0206100	175
PBANKA_0506000	176
PBANKA_0622100	177
PBANKA_0914700	178
PBANKA_0928200	179
PBANKA_0313500	180
PBANKA_0503900	181
PBANKA_1313500	182
PBANKA_1017500	183
PBANKA_1434900	184
PBANKA_1440100	185
PBANKA_1417500	186
PBANKA_0211600	187
PBANKA_0501900	188
PBANKA_1223000	189
PBANKA_0806100	190
PBANKA_0912400	191
PBANKA_0618200	192
PBANKA_0111900	193
PBANKA_0516500	194
PBANKA_1437100	195
PBANKA_1240100	196
PBANKA_1226300	197
PBANKA_1005300	198
PBANKA_1440200	199
PBANKA_0315300	200
PBANKA_1004600	201
PBANKA_0815900	202
PBANKA_1117200	203
PBANKA_0211400	204
PBANKA_1107200	205
PBANKA_1144700	206
PBANKA_1202100	207
PBANKA_0802800	208
PBANKA_1404000	209
PBANKA_1007600	210
PBANKA_0514300	211
PBANKA_0826600	212
PBANKA_0942600	213
PBANKA_1024200	214
PBANKA_1002500	215
PBANKA_0804100	216
PBANKA_0309800	217
PBANKA_1407200	218
PBANKA_1315700	219
PBANKA_1018000	220
PBANKA_0831200	221
PBANKA_0927700	222
PBANKA_0512500	223
PBANKA_0515800	224
PBANKA_1424200	225
PBANKA_1330300	226
PBANKA_1209000	227
PBANKA_1427300	228
PBANKA_1342200	229
PBANKA_1306500	230
PBANKA_1016500	231
PBANKA_0614900	232
PBANKA_0804500	233
PBANKA_0304100	234
PBANKA_1346400	235
PBANKA_0513300	236
PBANKA_0301700	237
PBANKA_1409300	238
PBANKA_0312100	239
PBANKA_0711100	240
PBANKA_1344800	241
PBANKA_0802700	242
PBANKA_0205000	243
PBANKA_1113900	244
PBANKA_1427600	245
PBANKA_0912000	246
PBANKA_0715000	247
PBANKA_1230800	248
PBANKA_0825300	249
PBANKA_0509600	250
PBANKA_1104300	252
PBANKA_0833500	253
PBANKA_0112200	297
PBANKA_0908500	297
PBANKA_1103300	297
PBANKA_1344100	297
PBANKA_1355700	297
PBANKA_1444500	297
PBANKA_1128100	301
PBANKA_1340500	302
PBANKA_1220800	303
PBANKA_0613000	304
PBANKA_0401600	306
PBANKA_0715600	306
PBANKA_0715700	306
PBANKA_0804600	306
PBANKA_0909500	306
PBANKA_0917900	306
PBANKA_0928500	306
PBANKA_1005500	306
PBANKA_1029900	306
PBANKA_1118600	306
PBANKA_1206600	306
PBANKA_1221600	306
PBANKA_1224700	306
PBANKA_1226700	306
PBANKA_1321200	306
PBANKA_1328300	306
PBANKA_1404900	306
PBANKA_1410000	306
PBANKA_1423200	306
PBANKA_1454100	306
PBANKA_1461800	306
PBANKA_0206500	307
PBANKA_0308000	307
PBANKA_0418200	307
PBANKA_0505100	307
PBANKA_0518500	307
PBANKA_0718800	307
PBANKA_0821400	307
PBANKA_0904100	307
PBANKA_0930300	307
PBANKA_1112300	307
PBANKA_1113500	307
PBANKA_1136000	307
PBANKA_1223300	307
PBANKA_1305900	307
PBANKA_1354100	307
PBANKA_1409100	307
PBANKA_1414700	307
PBANKA_1418900	307
PBANKA_1445800	307
PBANKA_1459900	307
PBANKA_0107300	308
PBANKA_0310900	308
PBANKA_0405200	308
PBANKA_0406500	308
PBANKA_0916200	308
PBANKA_1134100	308
PBANKA_1214000	308
PBANKA_1218200	308
PBANKA_1444100	308
PBANKA_1446800	308
PBANKA_0506200	309
PBANKA_0707400	309
PBANKA_1032700	309
PBANKA_1135700	309
PBANKA_1450700	309
PBANKA_1023200	310
PBANKA_1419200	310
PBANKA_1439200	310
PBANKA_0716500	311
PBANKA_0817700	311
PBANKA_0939800	311
PBANKA_0921600	312
PBANKA_1103000	312
PBANKA_1337100	313
PBANKA_1200800	314
PBANKA_0805800	315
PBANKA_1205000	316
PBANKA_0909800	317
PBANKA_0202700	318
PBANKA_0609300	318
PBANKA_0609500	318
PBANKA_0622400	318
PBANKA_0805900	318
PBANKA_0807700	318
PBANKA_0902400	318
PBANKA_1208200	318
PBANKA_1224100	318
PBANKA_1458300	318
PBANKA_1458800	318
PBANKA_0108300	319
PBANKA_0312600	319
PBANKA_0402000	319
PBANKA_0512000	319
PBANKA_0833300	319
PBANKA_0927300	319
PBANKA_0932100	319
PBANKA_1243000	319
PBANKA_1337800	319
PBANKA_1419700	319
PBANKA_1420900	319
PBANKA_0209300	320
PBANKA_0616800	320
PBANKA_0811800	320
PBANKA_0936900	320
PBANKA_0943300	320
PBANKA_1007500	320
PBANKA_1020600	320
PBANKA_1030100	320
PBANKA_1104800	320
PBANKA_1459300	320
PBANKA_0107100	321
PBANKA_0211500	321
PBANKA_0808200	321
PBANKA_0832600	321
PBANKA_1130400	321
PBANKA_1130500	321
PBANKA_1209800	321
PBANKA_1223100	321
PBANKA_1226500	321
PBANKA_1301400	321
PBANKA_1334100	321
PBANKA_1343300	321
PBANKA_1427500	325
PBANKA_0409700	326
PBANKA_0517600	326
PBANKA_1014500	326
PBANKA_1034400	326
PBANKA_1222500	326
PBANKA_1329100	326
PBANKA_0417700	327
PBANKA_0522700	327
PBANKA_0834600	327
PBANKA_1206900	327
PBANKA_1226600	327
PBANKA_1300500	327
PBANKA_0911300	329
PBANKA_0913300	329
PBANKA_1000700	329
PBANKA_1108100	329
PBANKA_1132900	329
PBANKA_1222100	329
PBANKA_1435500	329
PBANKA_0806300	330
PBANKA_1434800	330
PBANKA_1438300	330
PBANKA_0910300	331
PBANKA_1136700	331
PBANKA_0211900	332
PBANKA_1103600	332
PBANKA_0207000	333
PBANKA_0610400	333
PBANKA_0302900	335
PBANKA_1208800	335
PBANKA_1110800	336
PBANKA_0515200	337
PBANKA_1325100	337
PBANKA_0918600	338
PBANKA_1018200	339
PBANKA_1114300	340
PBANKA_0202500	341
PBANKA_0314700	341
PBANKA_0316000	341
PBANKA_0936500	341
PBANKA_1326800	341
PBANKA_1455100	341
PBANKA_0414700	342
PBANKA_0503500	342
PBANKA_0608600	342
PBANKA_0828000	342
PBANKA_1134900	342
PBANKA_1206800	342
PBANKA_1237600	342
PBANKA_1239800	342
PBANKA_0402600	343
PBANKA_0907100	343
PBANKA_1219100	343
PBANKA_0402700	344
PBANKA_0707100	344
PBANKA_1240600	344
PBANKA_1202000	345
PBANKA_1436600	346
PBANKA_0711400	348
PBANKA_0711600	348
PBANKA_0824200	348
PBANKA_1006300	348
PBANKA_1432400	348
PBANKA_0702700	349
PBANKA_0933500	349
PBANKA_1031300	349
PBANKA_1106500	349
PBANKA_1117800	349
PBANKA_0910200	350
PBANKA_1007700	350
PBANKA_1318700	350
PBANKA_1427000	350
PBANKA_1407700	351
PBANKA_1427200	351
PBANKA_1462200	352
PBANKA_1234900	353
PBANKA_0904500	354
PBANKA_1347900	354
PBANKA_1440700	354
PBANKA_0713800	355
PBANKA_1141200	355
PBANKA_1451600	355
PBANKA_1363200	356
PBANKA_0516600	357
PBANKA_0708100	357
PBANKA_1315800	357
PBANKA_1108800	358
PBANKA_1360600	358
PBANKA_1012500	359
PBANKA_0902600	360
PBANKA_0516700	361
PBANKA_0830900	362
PBANKA_1145700	363
PBANKA_1331600	364
PBANKA_1349000	365
PBANKA_1349100	365
PBANKA_1349200	365
PBANKA_0607900	366
PBANKA_0931400	366
PBANKA_1333700	366
PBANKA_1419800	366
PBANKA_1419900	366
PBANKA_1454600	366
PBANKA_0714900	369
PBANKA_0824700	369
PBANKA_1023400	369
PBANKA_1446900	369
PBANKA_0805700	370
PBANKA_0929900	370
PBANKA_1307800	370
PBANKA_1437300	370
PBANKA_0808700	371
PBANKA_0933400.1	371
PBANKA_0933400.2	371
PBANKA_1106300	371
PBANKA_1341300	371
PBANKA_0208300	372
PBANKA_0208400	372
PBANKA_0815700	372
PBANKA_0918300	372
PBANKA_0212800	373
PBANKA_0707200	373
PBANKA_0712200	373
PBANKA_1001500	373
PBANKA_1225600	373
PBANKA_0606700	374
PBANKA_0615900	374
PBANKA_0812400	374
PBANKA_1300800	374
PBANKA_0702800	375
PBANKA_0914300	375
PBANKA_1335800	375
PBANKA_1365200	375
PBANKA_0306000	376
PBANKA_0306100	376
PBANKA_1002600	377
PBANKA_0111000	378
PBANKA_1107600	379
PBANKA_0111100	380
PBANKA_0409200	381
PBANKA_1325600	381
PBANKA_1347700	382
PBANKA_1440000	382
PBANKA_0518700	383
PBANKA_1203300	383
PBANKA_0702500	384
PBANKA_0313800	385
PBANKA_1003800	385
PBANKA_1410400	385
PBANKA_1450300	385
PBANKA_0501100	386
PBANKA_0524200	386
PBANKA_0524800	386
PBANKA_0314000	387
PBANKA_0523500	387
PBANKA_0930000	387
PBANKA_1463400	387
PBANKA_0807000	388
PBANKA_1109000	388
PBANKA_1344000	388
PBANKA_API00160	388
PBANKA_0412900	389
PBANKA_1228900	389
PBANKA_1349800	389
PBANKA_0800500	390
PBANKA_1116000	391
PBANKA_1330900	392
PBANKA_0312200	393
PBANKA_0303700	394
PBANKA_0622500	394
PBANKA_1006100	394
PBANKA_1206400	394
PBANKA_0714200	395
PBANKA_0931200	395
PBANKA_1035600	395
PBANKA_API00206	395
PBANKA_0312400	396
PBANKA_0605200	396
PBANKA_0913800	396
PBANKA_API00150	396
PBANKA_0716000	397
PBANKA_0917500	397
PBANKA_1108700	397
PBANKA_1416900	397
PBANKA_0929600	398
PBANKA_1006700	398
PBANKA_1207000	398
PBANKA_0402300	399
PBANKA_0505000	399
PBANKA_1419000	399
PBANKA_1419100	399
PBANKA_1117700	400
PBANKA_1340100	400
PBANKA_1340400	400
PBANKA_0523900	401
PBANKA_1035400	401
PBANKA_1338900	401
PBANKA_0911700	402
PBANKA_1106800	402
PBANKA_1106900	402
PBANKA_1107100	402
PBANKA_1225700	403
PBANKA_1241000	403
PBANKA_1457800	403
PBANKA_0901900	404
PBANKA_1113700	404
PBANKA_1208000	404
PBANKA_0803200	405
PBANKA_1130800	405
PBANKA_1227700	405
PBANKA_0809700	406
PBANKA_0809800	406
PBANKA_1130900	406
PBANKA_1408100	406
PBANKA_0409900	407
PBANKA_1436700	407
PBANKA_1441300	408
PBANKA_0825100	409
PBANKA_0816300	410
PBANKA_0105500	412
PBANKA_0403100	412
PBANKA_1219700	412
PBANKA_0940900	413
PBANKA_1138200	413
PBANKA_1427700	413
PBANKA_0928600	414
PBANKA_1409900	414
PBANKA_1433900	414
PBANKA_0202300	415
PBANKA_0713900	415
PBANKA_0717600	415
PBANKA_1207200	415
PBANKA_0804300	416
PBANKA_1017100	416
PBANKA_1105100	416
PBANKA_1213700	417
PBANKA_1226200	417
PBANKA_1242100	417
PBANKA_1228000	418
PBANKA_1302800	418
PBANKA_1430800	418
PBANKA_0827800	419
PBANKA_1350600	419
PBANKA_1424400	419
PBANKA_0417300	420
PBANKA_1116700	420
PBANKA_1319200	420
PBANKA_0600500	421
PBANKA_0818700	421
PBANKA_1362600	421
PBANKA_0802600	422
PBANKA_0833200	422
PBANKA_1016100	422
PBANKA_1016200	422
PBANKA_0101300	423
PBANKA_0901600	423
PBANKA_1430100	423
PBANKA_1430200	423
PBANKA_0836300	424
PBANKA_1400600	424
PBANKA_0108800	425
PBANKA_1117100	425
PBANKA_1348400	425
PBANKA_0304600	426
PBANKA_1216000	426
PBANKA_1237400	426
PBANKA_0834900	427
PBANKA_1034100	427
PBANKA_1339700	427
PBANKA_0722000	428
PBANKA_1109400	428
PBANKA_1114900	428
PBANKA_0211300	429
PBANKA_0614200	429
PBANKA_0614300	429
PBANKA_0814900	430
PBANKA_1434200	430
PBANKA_1015900	431
PBANKA_0823300	432
PBANKA_1434100	433
PBANKA_0410700	434
PBANKA_0610300	437
PBANKA_1141700	437
PBANKA_1411400	437
PBANKA_1336300	438
PBANKA_1361300	438
PBANKA_1361400	438
PBANKA_1418500	438
PBANKA_1346600	439
PBANKA_1362000	439
PBANKA_1133500	440
PBANKA_1346500	441
PBANKA_1008300	443
PBANKA_1013500	443
PBANKA_1020400	443
PBANKA_0503000	444
PBANKA_0516400	444
PBANKA_0711300	444
PBANKA_0915700	445
PBANKA_1231700	445
PBANKA_API00410	445
PBANKA_0917400	446
PBANKA_1320400	446
PBANKA_1425100	446
PBANKA_0211000	447
PBANKA_1115500	447
PBANKA_1403300	447
PBANKA_1014000	448
PBANKA_1014100	448
PBANKA_1026200	448
PBANKA_0506600	449
PBANKA_1232100	449
PBANKA_1202700	450
PBANKA_1105300	451
PBANKA_0415300	452
PBANKA_1135600	452
PBANKA_1230100	452
PBANKA_0935800	453
PBANKA_1348900	453
PBANKA_1460400	453
PBANKA_0817500	454
PBANKA_1024700	454
PBANKA_1239600	454
PBANKA_0826500	455
PBANKA_1106200	455
PBANKA_1206200	455
PBANKA_0927900	456
PBANKA_1017000	456
PBANKA_1402700	456
PBANKA_1113100	457
PBANKA_1306100	457
PBANKA_1425350	457
PBANKA_0712600	458
PBANKA_1020500	458
PBANKA_1138100	458
PBANKA_0519700	459
PBANKA_0519800	459
PBANKA_1204800	459
PBANKA_0405300	460
PBANKA_0613400	460
PBANKA_API00300	460
PBANKA_0943100	461
PBANKA_1025500	461
PBANKA_1314300	462
PBANKA_1340600	462
PBANKA_1459600	462
PBANKA_0501300	463
PBANKA_0613200	463
PBANKA_0203600	465
PBANKA_0513800	467
PBANKA_1131700	467
PBANKA_1333800	467
PBANKA_1300700	468
PBANKA_1319500	468
PBANKA_1035100	469
PBANKA_1002100	471
PBANKA_1002200	471
PBANKA_1011400	472
PBANKA_1438200	472
PBANKA_1454000	472
PBANKA_0704400	473
PBANKA_1032400	473
PBANKA_0806600	474
PBANKA_1302400	474
PBANKA_1136100	476
PBANKA_1220500	476
PBANKA_0407900	477
PBANKA_1023300	477
PBANKA_1236100	478
PBANKA_1204900	479
PBANKA_1213900	481
PBANKA_1447600	481
PBANKA_1347200	482
PBANKA_0907200	484
PBANKA_1234600	484
PBANKA_0606900	485
PBANKA_1446100	485
PBANKA_0308300	486
PBANKA_0903400	486
PBANKA_1102200	487
PBANKA_1119600	487
PBANKA_0831000	488
PBANKA_1123900	490
PBANKA_1124000	490
PBANKA_0303900	491
PBANKA_1016400	491
PBANKA_1033400	492
PBANKA_1140500	492
PBANKA_0932900	493
PBANKA_1431900	493
PBANKA_1018400	494
PBANKA_1426000	494
PBANKA_0520400	495
PBANKA_0903600	495
PBANKA_0816400	496
PBANKA_0919900	496
PBANKA_0822900	497
PBANKA_1428300	497
PBANKA_0702100	499
PBANKA_0931500	499
PBANKA_0511700	500
PBANKA_1432600	500
PBANKA_1432700	500
PBANKA_0835800	501
PBANKA_1405400	501
PBANKA_0826300	502
PBANKA_1320900	502
PBANKA_0817100	503
PBANKA_0826400	504
PBANKA_0205400	505
PBANKA_1233100	505
PBANKA_0111200	506
PBANKA_0716700	506
PBANKA_0105800	507
PBANKA_1036500	507
PBANKA_0412400	508
PBANKA_1039100	509
PBANKA_0516300	510
PBANKA_1331800	510
PBANKA_0315200	511
PBANKA_0710900	511
PBANKA_0810600	512
PBANKA_0940600	512
PBANKA_0204500	513
PBANKA_1315300	513
PBANKA_0811700	514
PBANKA_1339900	514
PBANKA_1401700	515
PBANKA_0712700	516
PBANKA_1331700	516
PBANKA_1318600	518
PBANKA_1319000	518
PBANKA_1443300	519
PBANKA_1002800	520
PBANKA_1137200	520
PBANKA_0204100	521
PBANKA_1201700	521
PBANKA_0604700	522
PBANKA_1332400	522
PBANKA_1455300	523
PBANKA_1010500	524
PBANKA_0310400	525
PBANKA_0213200	526
PBANKA_1304400	526
PBANKA_0407700	527
PBANKA_0943600	527
PBANKA_0522400	528
PBANKA_0823800	528
PBANKA_0701500	529
PBANKA_1213100	529
PBANKA_0943200	530
PBANKA_1355500	530
PBANKA_0601900	531
PBANKA_0712900	531
PBANKA_0709800	532
PBANKA_1215900	532
PBANKA_0834400	533
PBANKA_1237900	533
PBANKA_1120700	534
PBANKA_1120600	535
PBANKA_1329400	536
PBANKA_1342300.1	536
PBANKA_1342300.2	536
PBANKA_1036600	537
PBANKA_1214200	537
PBANKA_0920800	538
PBANKA_1125200	538
PBANKA_0810900	539
PBANKA_1357300	539
PBANKA_0921500	540
PBANKA_1340200	540
PBANKA_1122400	541
PBANKA_1422700	541
PBANKA_1142500	542
PBANKA_1313800	542
PBANKA_1130200	543
PBANKA_1345400	543
PBANKA_0416600	544
PBANKA_1007200	544
PBANKA_1117000	545
PBANKA_1217600	545
PBANKA_0706100	546
PBANKA_1105900	546
PBANKA_1038000	547
PBANKA_1410200	547
PBANKA_0514900	548
PBANKA_0515000	548
PBANKA_1027000	549
PBANKA_1459200	549
PBANKA_0807800	550
PBANKA_1349400	550
PBANKA_1201100	551
PBANKA_1201000	552
PBANKA_1320500	553
PBANKA_1449800	553
PBANKA_1034500	554
PBANKA_1422900	554
PBANKA_0307200	555
PBANKA_0827200	555
PBANKA_0302600	556
PBANKA_0706500	556
PBANKA_0818200	557
PBANKA_0818300	557
PBANKA_0103900	558
PBANKA_1027400	558
PBANKA_1340300	559
PBANKA_1343000	559
PBANKA_0511000	560
PBANKA_1323600	560
PBANKA_1109900	561
PBANKA_0815800	562
PBANKA_1402400	562
PBANKA_1131000	563
PBANKA_1234000	563
PBANKA_0108600	564
PBANKA_1361000	564
PBANKA_1026900	565
PBANKA_1462800	565
PBANKA_1141300	566
PBANKA_1357000	566
PBANKA_0823900	567
PBANKA_0905700	567
PBANKA_0308100	568
PBANKA_1008900	568
PBANKA_0806500	569
PBANKA_1303800	569
PBANKA_0302500	570
PBANKA_0820400	570
PBANKA_0617000	571
PBANKA_0915100	571
PBANKA_0811900	572
PBANKA_0919700	572
PBANKA_1347800	573
PBANKA_1431050	573
PBANKA_1137900	574
PBANKA_1441400	574
PBANKA_0923800	575
PBANKA_1411100	575
PBANKA_0604400	576
PBANKA_1004000	576
PBANKA_1103100	577
PBANKA_1137500	577
PBANKA_1359200	578
PBANKA_1423300	578
PBANKA_1107900	579
PBANKA_1244600	579
PBANKA_1104200	580
PBANKA_1310100	580
PBANKA_1360500	581
PBANKA_1415100	581
PBANKA_0405700	582
PBANKA_0612000	582
PBANKA_0714000	583
PBANKA_0939500	583
PBANKA_0520000	584
PBANKA_1125600	584
PBANKA_MIT01100	585
PBANKA_1335900	586
PBANKA_1406100	586
PBANKA_0410800	587
PBANKA_1312200	587
PBANKA_0210400	588
PBANKA_0930200	588
PBANKA_0306300	589
PBANKA_1016800	589
PBANKA_1232700	590
PBANKA_1304300	590
PBANKA_0819700	591
PBANKA_1033600	591
PBANKA_0515350	592
PBANKA_0824000	592
PBANKA_0214200	593
PBANKA_0518800	593
PBANKA_0518100	594
PBANKA_1232000	594
PBANKA_1012000	595
PBANKA_1227000	595
PBANKA_0719200	596
PBANKA_1233500	596
PBANKA_0834700	597
PBANKA_1308900	598
PBANKA_0721900	600
PBANKA_0924400	600
PBANKA_0203800	601
PBANKA_0102500	602
PBANKA_1446700	603
PBANKA_1021500	604
PBANKA_1302900	604
PBANKA_0809900	605
PBANKA_1231100	605
PBANKA_0517800	606
PBANKA_0112000	607
PBANKA_1359700	608
PBANKA_1359600	609
PBANKA_0513900	610
PBANKA_0813000	611
PBANKA_1304100	613
PBANKA_1304200	613
PBANKA_0603600	614
PBANKA_1133900	615
PBANKA_0929200	616
PBANKA_1112700	616
PBANKA_0923700	617
PBANKA_1040100	617
PBANKA_0911400	619
PBANKA_0917100	619
PBANKA_0918700	620
PBANKA_1229500	620
PBANKA_0107700	621
PBANKA_0506500	621
PBANKA_0103800	622
PBANKA_1438800	622
PBANKA_0615400	623
PBANKA_1431700	623
PBANKA_1010200	624
PBANKA_1016300	624
PBANKA_0620700	625
PBANKA_1434400	625
PBANKA_0602600	626
PBANKA_1439500	626
PBANKA_0814200	627
PBANKA_1218900	627
PBANKA_0720900	629
PBANKA_1104100	629
PBANKA_0904900	630
PBANKA_1352900	630
PBANKA_0941800	631
PBANKA_1420600	631
PBANKA_0712000	632
PBANKA_0822700	632
PBANKA_1213500	633
PBANKA_1447100	633
PBANKA_0102600	634
PBANKA_1457200	635
PBANKA_1210900	637
PBANKA_1233600	639
PBANKA_1233700	640
PBANKA_0705900	641
PBANKA_0112400	643
PBANKA_1341800	645
PBANKA_1341900	646
PBANKA_1322200	647
PBANKA_1322300	648
PBANKA_1335600	649
PBANKA_1239100	651
PBANKA_0608100	653
PBANKA_1456100	655
PBANKA_1450900	657
PBANKA_1235500	659
PBANKA_1235400	660
PBANKA_1140000	661
PBANKA_1027900	663
PBANKA_1027800	664
PBANKA_1303100	665
PBANKA_1303200	666
PBANKA_0813900	667
PBANKA_0819300	668
PBANKA_1031100	669
PBANKA_1124200	669
PBANKA_0819200	671
PBANKA_1458600	672
PBANKA_1319800	674
PBANKA_1450200	675
PBANKA_0613700	676
PBANKA_1332000	676
PBANKA_0703100	677
PBANKA_0709300	679
PBANKA_1440400	679
PBANKA_1308000	680
PBANKA_0941200	681
PBANKA_1427800	682
PBANKA_1301800	683
PBANKA_0720100	686
PBANKA_0720000	687
PBANKA_1455000	688
PBANKA_0416200	689
PBANKA_1317400	690
PBANKA_0928400	691
PBANKA_1211200	692
PBANKA_0604200	693
PBANKA_0925000	693
PBANKA_1338700	694
PBANKA_1449000	695
PBANKA_0714300	696
PBANKA_0609600	697
PBANKA_1227600	699
PBANKA_0521600	700
PBANKA_0815300	701
PBANKA_1211400	702
PBANKA_1118200	704
PBANKA_1140400	705
PBANKA_1353500	706
PBANKA_1038300	707
PBANKA_1107800	707
PBANKA_1232300	708
PBANKA_1356600	709
PBANKA_0909300	710
PBANKA_1337300	711
PBANKA_0801400	712
PBANKA_1413000	713
PBANKA_1348000	714
PBANKA_0107600	715
PBANKA_0305200	716
PBANKA_1226100	717
PBANKA_1454200	718
PBANKA_1402300	719
PBANKA_0719500	720
PBANKA_1243900	721
PBANKA_0506900	723
PBANKA_1311300	724
PBANKA_0313400	725
PBANKA_1037500	726
PBANKA_1316900	727
PBANKA_1302000	728
PBANKA_0111300.1	729
PBANKA_0111300.2	729
PBANKA_0911900	730
PBANKA_0415700	731
PBANKA_0616400	732
PBANKA_0202900	733
PBANKA_1113400	734
PBANKA_0212200	735
PBANKA_1443800	736
PBANKA_0310500	737
PBANKA_1412200	738
PBANKA_1451800	739
PBANKA_0309200	740
PBANKA_0819600	741
PBANKA_0613800	742
PBANKA_1339000	743
PBANKA_0206600	744
PBANKA_1315600	745
PBANKA_1023800	746
PBANKA_1009100	748
PBANKA_0505900	749
PBANKA_1456300	750
PBANKA_1021800	751
PBANKA_1006500	752
PBANKA_0514600	753
PBANKA_1343200	754
PBANKA_1353900	755
PBANKA_1450500	756
PBANKA_1001400	757
PBANKA_0937400	758
PBANKA_1027500	759
PBANKA_1403400	760
PBANKA_1142100	761
PBANKA_1036000	762
PBANKA_1446600	763
PBANKA_0309400	764
PBANKA_1346800	766
PBANKA_0615800	767
PBANKA_0417100	768
PBANKA_1033800	769
PBANKA_1341000	770
PBANKA_1418300	771
PBANKA_0507800	772
PBANKA_1118100.1	773
PBANKA_1118100.2	773
PBANKA_1031500	774
PBANKA_1211800	775
PBANKA_1216800	776
PBANKA_1233800	777
PBANKA_0601200	778
PBANKA_0913000	779
PBANKA_0406000	780
PBANKA_0817000	781
PBANKA_1435400	782
PBANKA_0711000	783
PBANKA_1412400	784
PBANKA_1412500	785
PBANKA_1426600	787
PBANKA_0108100	788
PBANKA_1213600	789
PBANKA_1213200	790
PBANKA_1459400	791
PBANKA_1337500	792
PBANKA_0831100	793
PBANKA_1352700	794
PBANKA_0931800	795
PBANKA_1038600	796
PBANKA_0819400	797
PBANKA_1327200	798
PBANKA_0942900	799
PBANKA_1433800	800
PBANKA_0833600	801
PBANKA_1309900	802
PBANKA_1026600	803
PBANKA_1211900	804
PBANKA_MIT01900	805
PBANKA_1406700	806
PBANKA_1450400	807
PBANKA_1006600	808
PBANKA_1419600	809
PBANKA_1436500	810
PBANKA_1435900	811
PBANKA_0606600	812
PBANKA_0404000	813
PBANKA_0806700	814
PBANKA_0507200	815
PBANKA_0827600	816
PBANKA_0509500	817
PBANKA_0721500	818
PBANKA_1339500	819
PBANKA_1419400	820
PBANKA_1345500	821
PBANKA_1438500	822
PBANKA_1343400	823
PBANKA_1122000	824
PBANKA_1135300	825
PBANKA_1136900	826
PBANKA_0905900	827
PBANKA_0305800	828
PBANKA_1444600	829
PBANKA_1011500	830
PBANKA_1245500	831
PBANKA_1426200	832
PBANKA_1443700	833
PBANKA_1109600	834
PBANKA_1225900	835
PBANKA_1226000	835
PBANKA_0824800	836
PBANKA_1432800	837
PBANKA_1230500	838
PBANKA_0830000	839
PBANKA_0717900	840
PBANKA_1445400	841
PBANKA_0827100	842
PBANKA_1442800	843
PBANKA_1432900	844
PBANKA_1009000	845
PBANKA_0411200	846
PBANKA_1405700	847
PBANKA_0939900	848
PBANKA_0922800	849
PBANKA_1034900	850
PBANKA_0205200	851
PBANKA_1361500	852
PBANKA_1451700	853
PBANKA_0823000	854
PBANKA_1447200	855
PBANKA_1232900	856
PBANKA_1104700	862
PBANKA_0311000	863
PBANKA_0211200	864
PBANKA_0524000	865
PBANKA_0214400	866
PBANKA_1140300	867
PBANKA_1006900	868
PBANKA_1340900	869
PBANKA_0920900	870
PBANKA_1202600	871
PBANKA_1212700	872
PBANKA_0105200	873
PBANKA_1447900	874
PBANKA_1359900	875
PBANKA_0305500	876
PBANKA_1218800	877
PBANKA_0604500	878
PBANKA_0939600	879
PBANKA_1411300	880
PBANKA_0621500	881
PBANKA_0819100	882
PBANKA_1016000	883
PBANKA_1103200	884
PBANKA_0906900	885
PBANKA_1128500	886
PBANKA_1302300	887
PBANKA_1448200	888
PBANKA_0830800	889
PBANKA_1227100	890
PBANKA_1318900	891
PBANKA_0910000	892
PBANKA_1443400	893
PBANKA_0942800	894
PBANKA_1205400	895
PBANKA_1314700	896
PBANKA_1341700	897
PBANKA_0513200	898
PBANKA_1205100	899
PBANKA_0415000	900
PBANKA_0311900	901
PBANKA_0207300	902
PBANKA_0104400	903
PBANKA_1444900	904
PBANKA_0708000	905
PBANKA_1218400	906
PBANKA_1354200	907
PBANKA_0417600	908
PBANKA_0920400	909
PBANKA_1456800	910
PBANKA_1129100	911
PBANKA_1364700	912
PBANKA_1322800	913
PBANKA_1351300	914
PBANKA_0919600	915
PBANKA_1118400	916
PBANKA_0509200	917
PBANKA_1230600	918
PBANKA_0937200.1	919
PBANKA_0937200.2	919
PBANKA_0825400	920
PBANKA_0105700	921
PBANKA_0812500	922
PBANKA_1010700	923
PBANKA_0515900	924
PBANKA_1118700	925
PBANKA_1126500	926
PBANKA_0502300	927
PBANKA_0614800	928
PBANKA_0720700	929
PBANKA_0920600	930
PBANKA_1412600	931
PBANKA_0619700	932
PBANKA_1104400	934
PBANKA_1142800	935
PBANKA_1245100	936
PBANKA_0803700	937
PBANKA_1453200.1	938
PBANKA_1453200.2	938
PBANKA_1020700	939
PBANKA_0801600	940
PBANKA_0912700	941
PBANKA_1319600	942
PBANKA_0929400	943
PBANKA_0304400	944
PBANKA_0104900	945
PBANKA_0612100	946
PBANKA_0611000	947
PBANKA_0413000	948
PBANKA_0821300	949
PBANKA_0706200	950
PBANKA_0417800	952
PBANKA_1457600	953
PBANKA_0617400	954
PBANKA_0108400	955
PBANKA_1358700	956
PBANKA_0106400	957
PBANKA_1319900	958
PBANKA_1226400	959
PBANKA_1024600	960
PBANKA_0824100	961
PBANKA_1314000	962
PBANKA_0940400	963
PBANKA_1039000	964
PBANKA_1004100	965
PBANKA_0817400	966
PBANKA_1240400	967
PBANKA_0807900	968
PBANKA_0102400	969
PBANKA_0926500	971
PBANKA_0809600	972
PBANKA_0909200	973
PBANKA_0832900	974
PBANKA_0501600	975
PBANKA_1344700	976
PBANKA_1036300	977
PBANKA_0107900	978
PBANKA_0520700	979
PBANKA_1411900	980
PBANKA_0303400	981
PBANKA_0601600	982
PBANKA_0942200	983
PBANKA_1015300	984
PBANKA_1210000	985
PBANKA_1337600	986
PBANKA_1321100	987
PBANKA_1021700	988
PBANKA_1406900	989
PBANKA_0935500	990
PBANKA_0301000	991
PBANKA_0834300	992
PBANKA_1455900	993
PBANKA_1442400	994
PBANKA_0814300	995
PBANKA_0705800	996
PBANKA_1358300	997
PBANKA_0112100	998
PBANKA_1108500	999
PBANKA_0416000	1000
PBANKA_1022600	1001
PBANKA_1002000	1002
PBANKA_1453000	1003
PBANKA_1305100	1004
PBANKA_1341600	1005
PBANKA_0505300	1006
PBANKA_0806900	1007
PBANKA_1244800	1008
PBANKA_0615300	1009
PBANKA_1116400	1010
PBANKA_1316300	1011
PBANKA_1457400	1012
PBANKA_0800700	1013
PBANKA_1245300	1014
PBANKA_1031400	1015
PBANKA_1313000	1016
PBANKA_1241300	1017
PBANKA_1404800	1018
PBANKA_1428100	1019
PBANKA_1039600	1020
PBANKA_0212300	1021
PBANKA_0703500	1022
PBANKA_1407100	1023
PBANKA_1001800	1024
PBANKA_0203300	1025
PBANKA_0907000	1026
PBANKA_0205900	1027
PBANKA_1361600	1028
PBANKA_1028600	1029
PBANKA_1333300	1030
PBANKA_1413700	1031
PBANKA_0206800	1032
PBANKA_1321600	1033
PBANKA_0504800	1034
PBANKA_0829000	1035
PBANKA_1405300	1036
PBANKA_1012600	1037
PBANKA_1202500	1038
PBANKA_1426700	1039
PBANKA_0818100	1040
PBANKA_1119200	1041
PBANKA_0803000	1042
PBANKA_1363700	1043
PBANKA_1129800	1044
PBANKA_0822100	1045
PBANKA_0503700	1046
PBANKA_1237100	1047
PBANKA_0204900	1048
PBANKA_0208800	1049
PBANKA_0812600	1050
PBANKA_1320800	1051
PBANKA_0207900	1052
PBANKA_1454400	1053
PBANKA_1003600	1054
PBANKA_0827300	1055
PBANKA_0710300	1056
PBANKA_1360800	1057
PBANKA_1224500	1058
PBANKA_1114200	1059
PBANKA_0905100	1060
PBANKA_0315800	1061
PBANKA_0614400	1062
PBANKA_1447400	1063
PBANKA_1332300	1064
PBANKA_0411400	1065
PBANKA_1118500	1066
PBANKA_0707500	1067
PBANKA_0822500	1068
PBANKA_0213000	1069
PBANKA_0622000	1070
PBANKA_1317300	1071
PBANKA_1304900	1072
PBANKA_1235700	1073
PBANKA_1417800	1074
PBANKA_0917800	1075
PBANKA_0522100	1076
PBANKA_1334500	1077
PBANKA_0513100	1078
PBANKA_1414400	1079
PBANKA_0519600	1080
PBANKA_1017200	1081
PBANKA_0712500	1082
PBANKA_1245800	1083
PBANKA_0408600	1084
PBANKA_0307400	1085
PBANKA_0613600	1086
PBANKA_1406500	1087
PBANKA_0607400	1088
PBANKA_0818500	1089
PBANKA_1413900	1090
PBANKA_1323300	1091
PBANKA_1323400	1092
PBANKA_1207800	1093
PBANKA_0606200	1094
PBANKA_1033300	1095
PBANKA_1345000	1096
PBANKA_1217000	1097
PBANKA_1215600	1098
PBANKA_1139100	1099
PBANKA_1208100	1100
PBANKA_1430700	1101
PBANKA_0207700	1102
PBANKA_1238400	1103
PBANKA_0306500	1104
PBANKA_0307900	1105
PBANKA_1405900	1106
PBANKA_1025000	1107
PBANKA_1214100	1108
PBANKA_1312000	1109
PBANKA_0301600	1110
PBANKA_0212500	1111
PBANKA_1344200	1112
PBANKA_1322000	1113
PBANKA_1334700	1114
PBANKA_1314100	1115
PBANKA_1140600	1116
PBANKA_0708200	1117
PBANKA_0106700	1118
PBANKA_0924500	1119
PBANKA_1102900	1120
PBANKA_1026300	1121
PBANKA_1350300	1122
PBANKA_1231000	1123
PBANKA_1415200	1124
PBANKA_0414100	1125
PBANKA_0828800	1126
PBANKA_1446000	1127
PBANKA_1144300	1128
PBANKA_1362400	1129
PBANKA_0411800	1130
PBANKA_0304500	1131
PBANKA_1327700	1132
PBANKA_0209000	1133
PBANKA_1145300	1134
PBANKA_0609700	1135
PBANKA_0911500	1136
PBANKA_1331300	1137
PBANKA_1111500	1138
PBANKA_1238500	1139
PBANKA_1343500	1140
PBANKA_1118800	1141
PBANKA_0704200	1142
PBANKA_0401500	1143
PBANKA_0512900	1144
PBANKA_1317100	1145
PBANKA_0905600	1146
PBANKA_1352400	1147
PBANKA_0811300	1148
PBANKA_1310500	1149
PBANKA_1417900	1150
PBANKA_1429000	1151
PBANKA_0919000	1152
PBANKA_0923000	1153
PBANKA_1001600	1154
PBANKA_1111800	1155
PBANKA_1358600	1156
PBANKA_1315000	1157
PBANKA_1018600	1158
PBANKA_1101400	1159
PBANKA_0111600	1160
PBANKA_0713100	1161
PBANKA_1429900	1162
PBANKA_1325300	1163
PBANKA_1305300	1164
PBANKA_0810700	1165
PBANKA_1463000	1166
PBANKA_1019600	1167
PBANKA_0830200	1168
PBANKA_0919300	1169
PBANKA_1130300	1170
PBANKA_1115700	1171
PBANKA_0829800	1172
PBANKA_0304300	1173
PBANKA_1324400	1174
PBANKA_1322600	1175
PBANKA_1113800	1176
PBANKA_MIT01800	1177
PBANKA_1336500	1178
PBANKA_1240800	1179
PBANKA_0211700	1180
PBANKA_0618500	1181
PBANKA_1410600	1183
PBANKA_1236400	1184
PBANKA_0509100	1185
PBANKA_1145100	1186
PBANKA_0810800	1187
PBANKA_1462700	1188
PBANKA_0701700	1189
PBANKA_1137300	1190
PBANKA_0930800	1191
PBANKA_0719600	1192
PBANKA_1011700	1193
PBANKA_1010900	1194
PBANKA_1323100	1195
PBANKA_1203900	1196
PBANKA_0403800	1197
PBANKA_1002300	1198
PBANKA_0925300	1199
PBANKA_1215700	1200
PBANKA_0622600	1201
PBANKA_1119500	1202
PBANKA_0300700	1203
PBANKA_0414000	1204
PBANKA_0708500	1205
PBANKA_1230700	1206
PBANKA_1416800	1207
PBANKA_1352100	1208
PBANKA_0806800	1209
PBANKA_1029000	1210
PBANKA_0102800	1211
PBANKA_0801800	1213
PBANKA_1003400	1214
PBANKA_0831500	1215
PBANKA_0313000	1216
PBANKA_1102100	1217
PBANKA_1335100	1218
PBANKA_0917300	1219
PBANKA_0605600	1220
PBANKA_0520100	1221
PBANKA_1319400	1222
PBANKA_1421500	1223
PBANKA_0902500	1224
PBANKA_0939100	1225
PBANKA_0902100	1226
PBANKA_1229900	1227
PBANKA_1023600	1228
PBANKA_0204800	1229
PBANKA_1228100	1230
PBANKA_1235900	1231
PBANKA_0904000	1232
PBANKA_1227500	1233
PBANKA_0102900	1234
PBANKA_0709900	1235
PBANKA_1310000	1236
PBANKA_1213300	1237
PBANKA_0208500	1238
PBANKA_0311500	1239
PBANKA_1349900	1240
PBANKA_0915200	1241
PBANKA_1444200	1242
PBANKA_1003000	1243
PBANKA_1140100	1244
PBANKA_0922300	1245
PBANKA_0516200	1246
PBANKA_1309800	1247
PBANKA_1222600	1248
PBANKA_1115200	1249
PBANKA_0918900	1250
PBANKA_1020000	1251
PBANKA_0713600	1252
PBANKA_1115900	1253
PBANKA_0705600	1254
PBANKA_1004500	1255
PBANKA_1359800	1256
PBANKA_1362200	1257
PBANKA_1234500	1258
PBANKA_0612200	1259
PBANKA_0903100	1260
PBANKA_0714500	1261
PBANKA_1036200	1263
PBANKA_1439800	1264
PBANKA_0833800	1265
PBANKA_0715200	1266
PBANKA_0102000	1267
PBANKA_1136300	1268
PBANKA_0917200	1269
PBANKA_0404200	1270
PBANKA_0829600	1271
PBANKA_1309400	1272
PBANKA_0504200	1273
PBANKA_0821800	1274
PBANKA_1101600	1275
PBANKA_1244300	1276
PBANKA_1436800	1277
PBANKA_1425000	1278
PBANKA_1358000	1279
PBANKA_1301500	1280
PBANKA_1421000	1281
PBANKA_1422500	1282
PBANKA_1116200	1283
PBANKA_1126900	1284
PBANKA_0517300	1285
PBANKA_0705500	1286
PBANKA_1128200	1287
PBANKA_0601100	1288
PBANKA_1039300	1289
PBANKA_1024400	1290
PBANKA_1020900	1291
PBANKA_1005100	1293
PBANKA_0717500	1294
PBANKA_0708400	1295
PBANKA_0301500	1296
PBANKA_1360900	1297
PBANKA_1139400	1298
PBANKA_0104200	1299
PBANKA_0606000	1300
PBANKA_1030900	1301
PBANKA_1102500	1302
PBANKA_0924700	1303
PBANKA_0905500	1304
PBANKA_0516800	1305
PBANKA_1441500	1306
PBANKA_0902300	1307
PBANKA_0621300	1308
PBANKA_0101900	1309
PBANKA_0522000	1310
PBANKA_0912600	1311
PBANKA_1206300	1312
PBANKA_0512300	1313
PBANKA_1030400	1314
PBANKA_1432500	1315
PBANKA_1126000	1316
PBANKA_1205900	1317
PBANKA_0934200	1318
PBANKA_0721700	1319
PBANKA_0931600	1320
PBANKA_1459000	1321
PBANKA_1356000	1322
PBANKA_1363000	1323
PBANKA_1305000	1324
PBANKA_0310800	1325
PBANKA_1207900	1326
PBANKA_1429400	1327
PBANKA_1303400	1328
PBANKA_1461600	1329
PBANKA_0607600	1330
PBANKA_0504500	1331
PBANKA_1016700	1332
PBANKA_0304200	1333
PBANKA_1224000	1334
PBANKA_1457500	1335
PBANKA_1241100	1336
PBANKA_0620100	1337
PBANKA_1307100	1338
PBANKA_0604100	1339
PBANKA_0710500	1340
PBANKA_0213500	1341
PBANKA_0408400	1342
PBANKA_1118000	1343
PBANKA_1304600	1344
PBANKA_0108700	1345
PBANKA_0622800	1346
PBANKA_0906300	1347
PBANKA_1210100	1348
PBANKA_0804900	1349
PBANKA_1143700	1350
PBANKA_0943500	1351
PBANKA_0913400	1352
PBANKA_1205500	1353
PBANKA_0410100	1354
PBANKA_1231600	1355
PBANKA_0932300	1356
PBANKA_0401700	1357
PBANKA_1215800	1358
PBANKA_1443500	1359
PBANKA_1235100	1360
PBANKA_1335400	1361
PBANKA_1039400	1362
PBANKA_1122600	1363
PBANKA_1307300	1364
PBANKA_0831300	1365
PBANKA_1409200	1366
PBANKA_0712800	1367
PBANKA_1424300	1368
PBANKA_1015600	1369
PBANKA_0713500	1370
PBANKA_1407900	1371
PBANKA_0824400	1372
PBANKA_0405800	1373
PBANKA_1318500	1374
PBANKA_0715100	1375
[truncated: 2,128 more rows]
