# Supplementary material for: Identification of disease-related genes in Plasmodium berghei by network module analysis
Source: BMC Microbiol. 2023 Sep 21;23:264. doi: 10.1186/s12866-023-03019-0 (PMC10512555; doi:10.1186/s12866-023-03019-0)
Supplement: Supplementary file 3 — Supplementary Material 3: Table S3. The enrichment of 3,367 clusters shared by six Plasmodium species. [file 12866_2023_3019_MOESM3_ESM.xlsx]

## Sheet: Sheet1
Cluster_ID	mPb	mPc	mPy	hPf	hPk	hPv
2	71	71	85	77	73	76
5	36	36	39	37	37	38
306	21	21	22	22	21	21
307	20	20	21	20	20	20
9	19	19	22	19	19	19
7	17	17	17	70	18	18
11	15	15	20	15	16	17
13	13	13	13	15	13	13
14	12	12	12	12	12	12
321	12	12	12	12	12	12
318	11	11	15	10	11	11
319	11	11	10	12	12	12
15	10	10	14	11	11	11
16	10	10	11	10	10	11
308	10	10	12	10	10	10
320	10	10	11	10	10	10
18	8	8	12	8	8	8
19	8	8	10	8	8	8
20	8	8	9	8	8	8
21	8	8	8	8	8	8
342	8	8	12	10	9	10
22	7	7	9	8	8	8
23	7	7	12	7	7	7
329	7	7	10	7	7	7
12	6	29	13	14	8	11
25	6	6	15	6	6	6
45	6	6	5	5	5	6
297	6	6	9	6	6	6
326	6	6	9	9	6	6
327	6	6	7	6	7	6
341	6	6	6	6	8	6
366	6	6	10	8	6	6
24	5	5	6	9	8	13
46	5	13	5	3	3	3
47	5	5	5	6	5	5
49	5	5	5	5	5	5
309	5	5	6	5	6	5
348	5	5	6	5	5	5
349	5	5	5	6	5	5
371	5	4	6	3	4	4
373	5	5	5	6	6	6
53	4	4	5	4	4	4
54	4	4	4	4	4	4
55	4	4	4	4	4	4
60	4	5	5	1	1	1
350	4	4	5	4	4	4
369	4	4	4	6	4	4
370	4	4	6	4	4	4
372	4	5	4	4	4	4
374	4	4	7	4	4	4
375	4	4	4	4	4	4
385	4	4	4	4	4	4
387	4	4	3	4	4	4
388	4	4	4	4	4	3
394	4	4	4	4	4	4
395	4	4	3	4	4	3
396	4	4	3	4	4	3
397	4	4	7	4	4	4
399	4	4	3	4	4	5
402	4	4	3	4	4	4
406	4	4	4	5	4	4
415	4	4	4	4	4	4
422	4	4	3	4	4	4
423	4	4	3	4	4	4
438	4	4	3	4	4	4
42	3	2	4	2	2	3
48	3	6	3	12	3	3
57	3	3	4	3	3	3
59	3	3	3	3	3	3
310	3	3	3	3	3	3
311	3	3	3	3	3	3
330	3	3	4	3	3	3
343	3	3	3	3	3	3
344	3	3	3	3	3	3
354	3	3	4	3	3	3
355	3	3	2	3	3	3
357	3	3	1	3	3	3
365	3	3	3	6	5	12
386	3	9	10	7	2	2
389	3	3	3	3	3	3
398	3	3	4	3	4	3
400	3	3	4	3	3	3
401	3	3	4	3	3	3
403	3	3	3	4	3	3
404	3	3	4	3	3	3
405	3	3	4	3	3	3
412	3	3	3	3	3	3
413	3	3	3	3	3	3
414	3	3	3	3	3	3
416	3	3	3	3	3	3
417	3	3	3	3	3	3
418	3	3	3	3	3	3
419	3	3	3	3	3	3
420	3	3	3	3	3	3
421	3	3	3	3	3	3
425	3	3	3	3	3	3
426	3	3	3	3	3	3
427	3	3	4	3	3	3
428	3	4	4	3	3	3
429	3	3	3	3	3	3
437	3	3	2	3	3	3
443	3	3	3	3	3	3
444	3	3	3	3	3	3
445	3	3	3	3	3	2
446	3	3	3	3	3	3
447	3	3	3	2	3	3
448	3	3	2	3	3	3
452	3	3	4	3	3	3
453	3	3	2	3	3	3
454	3	3	6	3	3	3
455	3	3	3	3	3	3
456	3	3	4	4	3	3
457	3	3	3	3	3	3
458	3	3	4	3	3	3
459	3	3	4	3	3	3
460	3	3	2	3	3	2
462	3	3	4	3	3	3
467	3	3	4	3	3	3
472	3	3	4	3	3	3
500	3	3	2	4	3	3
536	3	2	2	2	2	2
28	2	1	1	1	1	1
33	2	2	2	4	4	6
43	2	2	2	2	2	2
61	2	2	2	2	2	4
62	2	2	2	2	3	2
63	2	2	3	2	2	2
65	2	2	2	2	2	2
67	2	2	2	2	2	2
68	2	2	2	2	2	2
69	2	2	2	2	2	2
70	2	2	2	2	2	2
72	2	2	2	2	2	2
73	2	2	2	2	2	2
75	2	2	2	2	2	2
76	2	2	2	2	2	2
77	2	2	1	2	2	2
83	2	2	2	1	1	1
312	2	2	3	2	2	2
331	2	2	5	2	2	2
332	2	2	2	3	2	2
333	2	2	2	2	2	2
335	2	2	1	2	2	2
337	2	2	1	1	1	1
351	2	2	2	2	2	2
358	2	2	2	2	2	2
376	2	2	4	2	2	1
381	2	2	4	2	2	2
382	2	2	4	2	2	2
383	2	2	2	2	2	2
407	2	2	2	2	1	1
424	2	3	3	5	2	3
430	2	2	2	2	2	2
439	2	2	1	2	2	2
449	2	2	2	3	3	3
461	2	2	5	2	2	2
463	2	2	3	3	3	3
468	2	2	3	2	2	2
471	2	2	2	2	3	3
473	2	2	2	4	2	2
474	2	2	2	2	2	4
476	2	2	3	2	2	2
477	2	2	2	2	2	2
481	2	2	2	2	2	2
484	2	2	3	2	2	2
485	2	2	3	2	2	2
486	2	2	4	2	2	2
487	2	2	2	2	2	2
490	2	2	2	3	2	2
491	2	2	3	2	2	2
492	2	2	3	2	2	2
493	2	2	3	2	2	2
494	2	2	3	2	2	2
495	2	2	3	2	2	2
496	2	2	3	2	2	2
497	2	2	3	2	2	2
499	2	2	3	2	2	2
501	2	2	2	2	2	2
502	2	2	1	2	2	2
505	2	2	2	2	2	2
506	2	2	2	2	2	2
507	2	2	2	2	2	2
510	2	2	2	2	2	2
511	2	2	2	2	2	2
512	2	2	2	2	2	2
513	2	2	2	2	2	2
514	2	2	1	2	2	2
516	2	2	2	2	2	2
518	2	2	2	2	2	2
520	2	2	2	2	2	2
521	2	2	2	2	2	2
522	2	2	2	2	2	2
526	2	2	2	2	2	2
527	2	2	2	2	2	2
528	2	2	2	2	2	2
529	2	2	2	2	2	2
530	2	2	2	2	2	2
531	2	2	2	2	2	2
532	2	2	2	2	2	2
533	2	2	2	2	2	2
537	2	2	2	2	2	2
538	2	2	3	2	2	2
539	2	2	2	2	2	2
540	2	2	2	2	2	2
541	2	2	2	2	2	2
542	2	2	2	2	2	2
543	2	2	1	3	2	2
544	2	2	2	2	2	2
545	2	2	2	2	2	2
546	2	2	3	2	2	2
547	2	2	2	2	2	2
548	2	2	2	2	2	2
549	2	2	2	2	2	2
550	2	2	2	2	2	2
553	2	2	2	2	2	2
554	2	2	2	2	2	2
555	2	2	2	2	2	2
556	2	2	2	2	2	2
557	2	2	2	2	2	2
558	2	2	2	2	2	2
559	2	2	2	2	2	2
560	2	2	2	2	2	2
562	2	2	2	2	2	2
563	2	2	2	2	2	2
564	2	2	2	2	2	2
565	2	2	2	2	2	2
566	2	2	2	2	2	2
567	2	2	2	2	2	2
568	2	2	2	2	2	2
569	2	2	2	2	2	2
570	2	2	2	2	2	2
571	2	2	2	2	2	2
572	2	2	2	2	2	2
573	2	2	2	2	2	2
574	2	2	2	2	2	2
575	2	2	2	2	2	2
576	2	2	2	2	2	2
577	2	2	2	2	2	2
578	2	2	2	2	2	2
579	2	2	2	2	2	2
580	2	2	2	2	2	2
581	2	2	2	2	2	2
582	2	2	2	2	2	2
583	2	2	2	2	2	2
584	2	2	2	2	2	2
586	2	2	2	2	2	2
587	2	2	2	2	2	2
588	2	2	2	2	2	2
589	2	2	2	2	2	2
590	2	2	2	2	2	2
591	2	2	2	2	2	2
592	2	1	2	3	2	2
593	2	2	2	2	2	2
594	2	2	2	2	2	2
595	2	2	2	2	2	2
596	2	2	3	2	1	2
600	2	2	1	2	2	2
604	2	2	2	2	2	2
605	2	2	1	2	2	2
613	2	2	1	2	2	2
616	2	2	2	2	2	2
617	2	2	2	2	2	2
619	2	2	1	2	2	2
620	2	2	2	2	2	2
621	2	2	2	2	2	2
622	2	2	1	2	2	2
623	2	2	1	2	2	2
624	2	2	1	2	2	2
625	2	2	1	2	2	2
626	2	2	1	2	2	2
627	2	2	1	2	2	2
629	2	2	2	2	2	2
630	2	2	1	2	2	2
631	2	2	1	2	2	2
632	2	2	1	2	2	2
633	2	2	1	2	2	2
669	2	2	2	2	2	2
676	2	2	3	2	2	2
679	2	2	1	2	2	2
693	2	2	2	2	2	2
707	2	2	1	2	2	2
729	2	1	1	3	1	1
773	2	1	1	2	1	1
835	2	2	2	1	1	1
919	2	1	1	1	1	1
938	2	1	1	1	1	1
26	1	1	2	1	2	1
27	1	1	1	2	1	1
29	1	1	1	1	1	2
30	1	1	1	1	1	2
37	1	1	1	1	4	1
38	1	1	1	1	1	1
39	1	1	1	1	1	1
44	1	2	1	2	2	1
80	1	2	2	1	1	3
81	1	1	4	1	1	2
82	1	1	5	1	1	1
84	1	1	1	2	2	2
85	1	1	4	1	1	1
86	1	1	1	1	1	4
88	1	1	4	1	1	1
89	1	1	3	1	1	1
90	1	1	3	1	1	1
91	1	1	3	1	1	1
92	1	1	3	1	1	1
94	1	1	3	1	1	1
95	1	1	1	3	1	1
96	1	1	3	1	1	1
97	1	1	3	1	1	1
98	1	1	3	1	1	1
99	1	1	3	1	1	1
100	1	1	2	2	1	1
101	1	1	2	1	1	1
102	1	1	2	1	1	1
103	1	1	1	1	1	2
104	1	1	2	1	1	1
105	1	1	2	1	1	1
106	1	1	2	1	1	1
107	1	1	2	1	1	1
108	1	1	1	1	1	2
109	1	1	2	1	1	1
110	1	1	2	1	1	1
111	1	1	2	1	1	1
112	1	1	2	1	1	1
113	1	1	2	1	1	1
114	1	1	2	1	1	1
115	1	1	1	2	1	1
116	1	1	2	1	1	1
117	1	1	2	1	1	1
118	1	1	2	1	1	1
119	1	1	2	1	1	1
120	1	1	2	1	1	1
121	1	1	1	1	1	2
122	1	1	2	1	1	1
123	1	1	1	2	1	1
124	1	1	2	1	1	1
125	1	1	2	1	1	1
126	1	1	2	1	1	1
127	1	1	2	1	1	1
128	1	1	2	1	1	1
129	1	1	2	1	1	1
130	1	1	2	1	1	1
131	1	1	2	1	1	1
132	1	1	2	1	1	1
133	1	1	2	1	1	1
134	1	1	1	1	1	1
135	1	1	1	1	1	1
136	1	1	1	1	1	1
137	1	1	1	1	1	1
138	1	1	1	1	1	1
139	1	1	1	1	1	1
140	1	1	1	1	1	1
141	1	1	1	1	1	1
142	1	1	1	1	1	1
143	1	1	1	1	1	1
144	1	1	1	1	1	1
146	1	1	1	1	1	1
147	1	1	1	1	1	1
148	1	1	1	1	1	1
149	1	1	1	1	1	1
150	1	1	1	1	1	1
151	1	1	1	1	1	1
152	1	1	1	1	1	1
153	1	1	1	1	1	1
154	1	1	1	1	1	1
155	1	1	1	1	1	1
156	1	1	1	1	1	1
157	1	1	1	1	1	1
158	1	1	1	1	1	1
159	1	1	1	1	1	1
160	1	1	1	1	1	1
161	1	1	1	1	1	1
162	1	1	1	1	1	1
163	1	1	1	1	1	1
164	1	1	1	1	1	1
165	1	1	1	1	1	1
166	1	1	1	1	1	1
168	1	1	1	1	1	1
170	1	1	1	1	1	1
171	1	1	1	1	1	1
172	1	1	1	1	1	1
173	1	1	1	1	1	1
174	1	1	1	1	1	1
175	1	1	1	1	1	1
176	1	1	1	1	1	1
177	1	1	1	1	1	1
178	1	1	1	1	1	1
179	1	1	1	1	1	1
180	1	1	1	1	1	1
181	1	1	1	1	1	1
182	1	1	1	1	1	1
183	1	1	1	1	1	1
184	1	1	1	1	1	1
185	1	1	1	1	1	1
186	1	1	1	1	1	1
187	1	1	1	1	1	1
188	1	1	1	1	1	1
189	1	1	1	1	1	1
190	1	1	1	1	1	1
191	1	1	1	1	1	1
192	1	1	1	1	1	1
193	1	1	1	1	1	1
194	1	1	1	1	1	1
195	1	1	1	1	1	1
196	1	1	1	1	1	1
197	1	1	1	1	1	1
198	1	1	1	1	1	1
199	1	1	1	1	1	1
200	1	1	1	1	1	1
201	1	1	1	1	1	1
202	1	1	1	1	1	1
203	1	1	1	1	1	1
204	1	1	1	1	1	1
205	1	1	1	1	1	1
206	1	1	1	1	1	1
207	1	1	1	1	1	1
208	1	1	1	1	1	1
209	1	1	1	1	1	1
210	1	1	1	1	1	1
211	1	1	1	1	1	1
212	1	1	1	1	1	1
213	1	1	1	1	1	1
214	1	1	1	1	1	1
215	1	1	1	1	1	1
216	1	1	1	1	1	1
217	1	1	1	1	1	1
218	1	1	1	1	1	1
219	1	1	1	1	1	1
220	1	1	1	1	1	1
221	1	1	1	1	1	1
222	1	1	1	1	1	1
223	1	1	1	1	1	1
224	1	1	1	1	1	1
225	1	1	1	1	1	1
226	1	1	1	1	1	1
227	1	1	1	1	1	1
228	1	1	1	1	1	1
229	1	1	1	1	1	1
230	1	1	1	1	1	1
231	1	1	1	1	1	1
232	1	1	1	1	1	1
233	1	1	1	1	1	1
234	1	1	1	1	1	1
235	1	1	1	1	1	1
236	1	1	1	1	1	1
237	1	1	1	1	1	1
238	1	1	1	1	1	1
239	1	1	1	1	1	1
240	1	1	1	1	1	1
241	1	1	1	1	1	1
242	1	1	1	1	1	1
243	1	1	1	1	1	1
244	1	1	1	1	1	1
245	1	1	1	1	1	1
246	1	1	1	1	1	1
247	1	1	1	1	1	1
248	1	1	1	1	1	1
249	1	1	1	1	1	1
250	1	1	1	1	1	1
252	1	1	1	1	1	1
253	1	1	1	1	1	1
301	1	1	1	1	2	1
302	1	1	1	1	1	1
303	1	1	1	1	1	1
304	1	1	1	1	1	1
313	1	1	2	2	1	2
314	1	1	1	2	1	1
315	1	1	1	1	1	1
316	1	1	1	1	1	1
317	1	1	1	1	1	1
325	1	1	1	3	1	1
336	1	1	3	2	1	1
338	1	1	1	1	2	2
339	1	1	1	1	1	1
340	1	1	1	1	1	1
345	1	1	1	2	1	3
346	1	1	1	1	1	1
352	1	1	1	1	1	1
353	1	1	1	1	1	1
356	1	1	1	1	1	1
359	1	1	4	1	1	1
360	1	1	2	1	1	1
361	1	1	2	1	1	1
362	1	1	2	1	1	1
363	1	1	1	1	1	1
364	1	1	1	1	1	1
377	1	1	2	1	1	2
378	1	1	1	1	1	1
379	1	1	1	1	1	1
380	1	1	1	1	1	1
384	1	1	1	1	1	1
390	1	1	2	1	1	1
391	1	1	1	1	1	1
392	1	1	1	1	1	1
393	1	1	1	1	1	1
408	1	1	1	1	2	2
409	1	1	1	1	1	1
410	1	1	1	1	1	1
431	1	1	1	2	1	1
432	1	1	1	1	1	1
433	1	1	1	1	1	1
434	1	1	1	1	1	1
440	1	1	1	1	1	1
441	1	1	1	1	1	1
450	1	1	1	1	1	1
451	1	1	1	1	1	1
465	1	1	1	1	1	1
469	1	1	1	1	1	1
478	1	1	1	1	1	1
479	1	1	1	1	1	1
482	1	1	1	2	2	2
488	1	1	1	1	1	1
503	1	1	1	1	1	1
504	1	1	1	1	1	1
508	1	1	1	1	1	1
509	1	1	1	1	1	1
515	1	1	1	2	1	1
519	1	1	1	1	1	1
523	1	1	1	1	1	1
524	1	1	1	1	1	1
525	1	1	1	1	1	1
534	1	1	2	1	1	1
535	1	1	2	1	1	1
551	1	1	2	1	1	1
552	1	1	1	1	1	1
561	1	1	1	3	3	3
585	1	1	4	1	1	4
597	1	1	1	1	2	1
598	1	1	1	1	1	1
601	1	1	1	1	1	1
602	1	1	1	1	1	1
603	1	1	1	1	1	1
606	1	1	1	1	1	1
607	1	1	1	1	1	1
608	1	1	2	1	2	1
609	1	1	1	1	1	1
610	1	1	1	1	1	1
611	1	1	1	1	1	1
614	1	1	1	1	1	1
615	1	1	1	1	1	1
634	1	1	2	1	1	1
635	1	1	1	1	1	1
637	1	1	1	1	1	1
639	1	1	1	1	1	1
640	1	1	1	1	1	1
641	1	1	1	1	1	1
643	1	1	1	1	1	1
645	1	1	2	1	1	1
646	1	1	1	1	1	1
647	1	1	1	1	1	1
648	1	1	1	1	1	1
649	1	1	1	1	1	1
651	1	1	1	1	1	1
653	1	1	1	1	1	1
655	1	1	1	1	1	1
657	1	1	1	1	1	1
659	1	1	1	1	1	1
660	1	1	1	1	1	1
661	1	1	1	1	1	1
663	1	1	1	1	1	1
664	1	1	1	1	1	1
665	1	1	2	1	1	1
666	1	1	1	1	1	1
667	1	1	2	1	1	1
668	1	1	1	1	1	1
671	1	1	1	1	1	1
672	1	1	1	1	1	1
674	1	1	1	1	1	1
675	1	1	1	1	1	1
677	1	1	1	1	1	1
680	1	1	5	1	1	1
681	1	1	2	2	2	2
682	1	1	5	1	1	1
683	1	1	5	1	1	1
686	1	1	3	1	1	1
687	1	1	1	1	1	1
688	1	1	1	1	1	1
689	1	1	1	1	1	1
690	1	1	1	1	1	1
691	1	1	1	1	1	1
692	1	1	1	1	1	1
694	1	1	1	1	1	1
695	1	1	1	1	1	1
696	1	1	1	1	1	1
697	1	1	1	1	1	1
699	1	1	2	1	1	1
700	1	1	1	1	1	1
701	1	1	1	1	1	1
702	1	1	1	2	2	2
704	1	1	3	2	1	1
705	1	1	2	1	1	1
706	1	1	1	1	1	1
708	1	1	1	1	1	1
709	1	1	1	1	1	1
710	1	1	1	1	1	4
711	1	1	1	1	1	1
712	1	1	1	1	1	1
713	1	1	1	1	1	1
714	1	1	1	1	1	1
715	1	1	4	1	1	1
716	1	1	3	2	1	1
717	1	1	4	1	1	1
718	1	1	5	1	1	1
719	1	1	4	1	1	1
720	1	1	4	1	1	1
721	1	1	3	2	1	1
723	1	1	1	1	1	3
724	1	1	1	1	1	2
725	1	1	3	2	1	1
726	1	1	2	3	1	1
727	1	1	4	1	1	1
728	1	1	5	1	1	1
730	1	1	3	2	1	1
731	1	1	2	3	1	1
732	1	1	1	2	2	2
733	1	1	4	1	1	1
734	1	1	1	2	2	2
735	1	1	4	1	1	1
736	1	1	1	2	2	2
737	1	1	4	1	1	1
738	1	1	4	1	1	1
739	1	1	3	1	1	1
740	1	1	3	1	1	1
741	1	1	2	1	1	1
742	1	1	1	1	1	1
743	1	1	1	1	1	1
744	1	1	1	1	1	1
745	1	1	1	1	1	1
746	1	1	3	1	1	1
748	1	1	2	2	1	1
749	1	1	3	1	1	1
750	1	1	1	1	1	1
751	1	1	1	1	1	1
752	1	1	1	2	1	1
753	1	1	1	1	1	1
754	1	1	1	1	1	1
755	1	1	1	1	1	1
756	1	1	2	1	1	1
757	1	1	1	1	1	1
758	1	1	1	1	1	1
759	1	1	1	1	1	1
760	1	1	1	1	1	1
761	1	1	3	1	1	1
762	1	1	3	1	1	1
763	1	1	3	1	1	1
764	1	1	3	1	1	1
766	1	1	3	1	1	1
767	1	1	3	1	1	1
768	1	1	3	1	1	1
769	1	1	3	1	1	1
770	1	1	3	1	1	1
771	1	1	1	2	1	2
772	1	1	3	1	1	1
774	1	1	2	2	1	1
775	1	1	3	1	1	1
776	1	1	3	1	1	1
777	1	1	1	1	3	1
778	1	1	3	1	1	1
779	1	1	3	1	1	1
780	1	1	3	1	1	1
781	1	1	3	1	1	1
782	1	1	4	1	1	1
783	1	1	3	1	1	1
784	1	1	1	1	1	1
785	1	1	1	1	1	1
787	1	1	2	2	1	1
788	1	1	3	1	1	1
789	1	1	1	3	1	1
790	1	1	3	1	1	1
791	1	1	3	1	1	1
792	1	1	3	1	1	1
793	1	1	2	2	1	1
794	1	1	1	1	2	2
795	1	1	2	2	1	1
796	1	1	3	1	1	1
797	1	1	3	1	1	1
798	1	3	1	1	1	1
799	1	1	3	1	1	1
800	1	1	3	1	1	1
801	1	1	3	1	1	1
802	1	3	1	1	1	1
803	1	1	3	1	1	1
804	1	1	3	1	1	1
805	1	1	3	1	1	1
806	1	1	3	1	1	1
807	1	1	3	1	1	1
808	1	1	2	1	2	1
809	1	1	3	1	1	1
810	1	1	3	1	1	1
811	1	1	1	2	1	2
812	1	1	3	1	1	1
813	1	1	3	1	1	1
814	1	1	3	1	1	1
815	1	1	1	1	1	1
816	1	1	1	1	1	1
817	1	1	3	1	1	1
818	1	1	3	1	1	1
819	1	1	3	1	1	1
820	1	1	2	1	1	1
821	1	1	1	1	1	1
822	1	1	3	1	1	1
823	1	1	3	1	1	1
824	1	1	3	1	1	1
825	1	1	3	1	1	1
826	1	1	3	1	1	1
827	1	1	3	1	1	1
828	1	1	2	2	1	1
829	1	1	2	2	1	1
830	1	1	3	1	1	1
831	1	1	3	1	1	1
832	1	1	3	1	1	1
833	1	1	3	1	1	1
834	1	1	3	1	1	1
836	1	1	2	1	1	1
837	1	1	2	1	1	1
838	1	1	2	1	1	1
839	1	1	1	1	1	1
840	1	1	1	1	1	1
841	1	1	2	1	1	1
842	1	1	2	1	1	1
843	1	1	2	1	1	1
844	1	1	1	1	1	1
845	1	1	1	1	1	1
846	1	1	1	1	1	1
847	1	1	2	1	1	1
848	1	1	1	1	1	1
849	1	1	1	1	1	1
850	1	1	2	1	1	1
851	1	1	2	1	1	1
852	1	1	2	1	1	1
853	1	1	2	1	1	1
854	1	1	2	1	1	1
855	1	1	1	1	1	1
856	1	1	1	1	1	1
862	1	1	2	1	1	1
863	1	1	2	1	1	1
864	1	1	1	1	1	1
865	1	1	1	1	1	1
866	1	1	1	1	2	2
867	1	1	2	1	1	1
868	1	1	2	1	1	1
869	1	1	2	1	1	1
870	1	1	2	1	1	1
871	1	1	2	1	1	1
872	1	1	2	1	1	1
873	1	1	2	1	1	1
874	1	1	1	2	1	1
875	1	1	2	1	1	1
876	1	1	2	1	1	1
877	1	1	2	1	1	1
878	1	1	2	1	1	1
879	1	1	2	1	1	1
880	1	1	1	1	1	1
881	1	1	2	1	1	1
882	1	1	1	1	1	1
883	1	1	1	1	1	1
884	1	1	2	1	1	1
885	1	1	2	1	1	1
886	1	1	2	1	1	1
887	1	1	2	1	1	1
888	1	1	2	1	1	1
889	1	1	2	1	1	1
890	1	1	2	1	1	1
891	1	1	1	2	1	1
892	1	1	2	1	1	1
893	1	1	2	1	1	1
894	1	1	2	1	1	1
895	1	1	2	1	1	1
896	1	1	2	1	1	1
897	1	1	2	1	1	1
898	1	1	2	1	1	1
899	1	1	2	1	1	1
900	1	1	2	1	1	1
901	1	2	1	1	1	1
902	1	1	2	1	1	1
903	1	1	2	1	1	1
904	1	1	2	1	1	1
905	1	1	2	1	1	1
906	1	1	2	1	1	1
907	1	1	2	1	1	1
908	1	1	2	1	1	1
909	1	1	1	2	1	1
910	1	1	2	1	1	1
911	1	1	2	1	1	1
912	1	1	1	1	1	1
913	1	1	1	1	1	1
914	1	1	2	1	1	1
915	1	1	2	1	1	1
916	1	1	2	1	1	1
917	1	1	2	1	1	1
918	1	1	2	1	1	1
920	1	1	2	1	1	1
921	1	1	2	1	1	1
922	1	1	2	1	1	1
923	1	1	2	1	1	1
924	1	1	2	1	1	1
925	1	1	1	1	1	1
926	1	1	1	1	1	1
927	1	1	2	1	1	1
928	1	1	2	1	1	1
929	1	1	2	1	1	1
930	1	1	1	1	1	1
931	1	1	1	1	1	1
932	1	1	2	1	1	1
934	1	1	2	1	1	1
935	1	1	2	1	1	1
936	1	1	2	1	1	1
937	1	1	2	1	1	1
939	1	1	2	1	1	1
940	1	1	2	1	1	1
941	1	1	1	1	1	1
942	1	1	1	1	1	1
943	1	1	2	1	1	1
944	1	1	2	1	1	1
945	1	1	2	1	1	1
946	1	1	2	1	1	1
947	1	1	2	1	1	1
948	1	1	2	1	1	1
949	1	1	2	1	1	1
950	1	1	1	1	1	1
952	1	1	1	2	1	1
953	1	1	2	1	1	1
954	1	1	2	1	1	1
955	1	1	2	1	1	1
956	1	1	2	1	1	1
957	1	1	1	1	1	1
958	1	1	1	1	1	1
959	1	1	2	1	1	1
960	1	1	2	1	1	1
961	1	1	1	1	1	1
962	1	1	1	1	1	1
963	1	1	2	1	1	1
964	1	1	2	1	1	1
965	1	1	1	1	1	1
966	1	1	1	1	1	1
967	1	1	2	1	1	1
968	1	1	2	1	1	1
969	1	1	2	1	1	1
971	1	1	2	1	1	1
972	1	1	2	1	1	1
973	1	1	2	1	1	1
974	1	1	2	1	1	1
975	1	1	1	2	1	1
976	1	1	2	1	1	1
977	1	1	2	1	1	1
978	1	1	2	1	1	1
979	1	1	2	1	1	1
980	1	1	2	1	1	1
981	1	1	1	2	1	1
982	1	1	2	1	1	1
983	1	1	1	2	1	1
984	1	1	2	1	1	1
985	1	1	2	1	1	1
986	1	1	2	1	1	1
987	1	1	2	1	1	1
988	1	1	2	1	1	1
989	1	1	2	1	1	1
990	1	1	2	1	1	1
991	1	1	2	1	1	1
992	1	1	2	1	1	1
993	1	1	2	1	1	1
994	1	1	2	1	1	1
995	1	1	2	1	1	1
996	1	1	2	1	1	1
997	1	1	2	1	1	1
998	1	1	2	1	1	1
999	1	1	2	1	1	1
1000	1	1	2	1	1	1
1001	1	1	2	1	1	1
1002	1	1	2	1	1	1
1003	1	1	2	1	1	1
1004	1	1	2	1	1	1
1005	1	1	2	1	1	1
1006	1	1	2	1	1	1
1007	1	1	2	1	1	1
1008	1	1	2	1	1	1
1009	1	1	2	1	1	1
1010	1	1	2	1	1	1
1011	1	1	2	1	1	1
1012	1	1	2	1	1	1
1013	1	1	2	1	1	1
1014	1	1	2	1	1	1
1015	1	1	1	2	1	1
1016	1	1	2	1	1	1
1017	1	1	2	1	1	1
1018	1	1	2	1	1	1
1019	1	1	2	1	1	1
1020	1	1	2	1	1	1
1021	1	1	1	1	1	1
1022	1	1	1	1	1	1
1023	1	1	2	1	1	1
1024	1	1	2	1	1	1
1025	1	1	1	1	1	2
1026	1	1	2	1	1	1
1027	1	1	2	1	1	1
1028	1	1	2	1	1	1
1029	1	1	2	1	1	1
1030	1	1	2	1	1	1
1031	1	1	2	1	1	1
1032	1	1	2	1	1	1
1033	1	1	2	1	1	1
1034	1	1	2	1	1	1
1035	1	1	2	1	1	1
1036	1	1	1	1	2	1
1037	1	1	2	1	1	1
1038	1	1	2	1	1	1
1039	1	1	1	1	1	1
1040	1	1	1	1	1	1
1041	1	1	1	1	2	1
1042	1	1	2	1	1	1
1043	1	1	1	1	2	1
1044	1	1	1	2	1	1
1045	1	1	2	1	1	1
1046	1	1	1	2	1	1
1047	1	1	2	1	1	1
1048	1	1	2	1	1	1
1049	1	1	2	1	1	1
1050	1	1	1	2	1	1
1051	1	1	2	1	1	1
1052	1	1	1	2	1	1
1053	1	1	2	1	1	1
1054	1	1	2	1	1	1
1055	1	1	2	1	1	1
1056	1	1	2	1	1	1
1057	1	1	2	1	1	1
1058	1	1	2	1	1	1
1059	1	1	1	1	1	2
1060	1	1	1	1	1	2
1061	1	1	1	2	1	1
1062	1	1	2	1	1	1
1063	1	1	2	1	1	1
1064	1	1	1	1	2	1
1065	1	1	1	2	1	1
1066	1	1	2	1	1	1
1067	1	1	2	1	1	1
1068	1	1	2	1	1	1
1069	1	1	2	1	1	1
1070	1	1	2	1	1	1
1071	1	1	2	1	1	1
1072	1	1	2	1	1	1
1073	1	1	2	1	1	1
1074	1	1	2	1	1	1
1075	1	1	2	1	1	1
1076	1	1	2	1	1	1
1077	1	1	2	1	1	1
1078	1	1	1	2	1	1
1079	1	1	2	1	1	1
1080	1	1	1	2	1	1
1081	1	1	1	2	1	1
1082	1	1	2	1	1	1
1083	1	1	2	1	1	1
1084	1	1	1	2	1	1
1085	1	1	2	1	1	1
1086	1	1	1	2	1	1
1087	1	1	2	1	1	1
1088	1	1	2	1	1	1
1089	1	1	2	1	1	1
1090	1	1	2	1	1	1
1091	1	1	2	1	1	1
1092	1	1	2	1	1	1
1093	1	1	2	1	1	1
1094	1	1	2	1	1	1
1095	1	1	1	2	1	1
1096	1	1	1	2	1	1
1097	1	1	2	1	1	1
1098	1	1	2	1	1	1
1099	1	1	2	1	1	1
1100	1	1	2	1	1	1
1101	1	1	2	1	1	1
1102	1	1	2	1	1	1
1103	1	1	2	1	1	1
1104	1	1	2	1	1	1
1105	1	1	2	1	1	1
1106	1	1	2	1	1	1
1107	1	1	2	1	1	1
1108	1	1	1	2	1	1
1109	1	1	2	1	1	1
1110	1	1	2	1	1	1
1111	1	1	1	2	1	1
1112	1	1	2	1	1	1
1113	1	1	2	1	1	1
1114	1	1	2	1	1	1
1115	1	1	2	1	1	1
1116	1	1	2	1	1	1
1117	1	1	2	1	1	1
1118	1	1	2	1	1	1
1119	1	1	2	1	1	1
1120	1	1	2	1	1	1
1121	1	1	2	1	1	1
1122	1	1	2	1	1	1
1123	1	1	2	1	1	1
1124	1	1	2	1	1	1
1125	1	1	1	2	1	1
1126	1	1	1	2	1	1
1127	1	1	2	1	1	1
1128	1	1	2	1	1	1
1129	1	1	2	1	1	1
1130	1	1	1	2	1	1
1131	1	1	2	1	1	1
1132	1	1	2	1	1	1
1133	1	1	2	1	1	1
1134	1	1	2	1	1	1
1135	1	1	2	1	1	1
1136	1	1	2	1	1	1
1137	1	1	2	1	1	1
1138	1	1	2	1	1	1
1139	1	1	2	1	1	1
1140	1	1	1	1	2	1
1141	1	1	2	1	1	1
1142	1	1	2	1	1	1
1143	1	1	2	1	1	1
1144	1	1	2	1	1	1
1145	1	1	2	1	1	1
1146	1	1	2	1	1	1
1147	1	1	2	1	1	1
1148	1	1	2	1	1	1
1149	1	1	2	1	1	1
1150	1	1	2	1	1	1
1151	1	1	1	1	2	1
1152	1	1	2	1	1	1
1153	1	1	2	1	1	1
1154	1	1	2	1	1	1
1155	1	1	1	1	2	1
1156	1	1	2	1	1	1
1157	1	1	2	1	1	1
1158	1	1	1	1	1	2
1159	1	1	1	2	1	1
1160	1	1	2	1	1	1
1161	1	1	2	1	1	1
1162	1	1	2	1	1	1
1163	1	1	2	1	1	1
1164	1	1	2	1	1	1
1165	1	1	1	1	1	2
1166	1	1	2	1	1	1
1167	1	1	2	1	1	1
1168	1	1	2	1	1	1
1169	1	1	2	1	1	1
1170	1	1	2	1	1	1
1171	1	1	2	1	1	1
1172	1	1	1	1	2	1
1173	1	1	2	1	1	1
1174	1	1	2	1	1	1
1175	1	1	2	1	1	1
1176	1	1	2	1	1	1
1177	1	1	2	1	1	1
1178	1	1	2	1	1	1
1179	1	1	2	1	1	1
1180	1	1	2	1	1	1
1181	1	1	2	1	1	1
1183	1	1	2	1	1	1
1184	1	1	2	1	1	1
1185	1	1	2	1	1	1
1186	1	1	2	1	1	1
1187	1	1	2	1	1	1
1188	1	1	1	1	1	2
1189	1	1	2	1	1	1
1190	1	1	2	1	1	1
1191	1	1	2	1	1	1
1192	1	1	2	1	1	1
1193	1	1	2	1	1	1
1194	1	1	2	1	1	1
1195	1	1	2	1	1	1
1196	1	1	2	1	1	1
1197	1	1	2	1	1	1
1198	1	1	2	1	1	1
1199	1	1	2	1	1	1
1200	1	1	2	1	1	1
1201	1	1	2	1	1	1
1202	1	1	2	1	1	1
1203	1	1	1	2	1	1
1204	1	1	2	1	1	1
1205	1	1	2	1	1	1
1206	1	1	2	1	1	1
1207	1	1	2	1	1	1
1208	1	1	2	1	1	1
1209	1	1	2	1	1	1
1210	1	1	2	1	1	1
1211	1	1	2	1	1	1
1213	1	1	2	1	1	1
1214	1	1	2	1	1	1
1215	1	1	2	1	1	1
1216	1	1	2	1	1	1
1217	1	1	2	1	1	1
1218	1	1	2	1	1	1
1219	1	1	2	1	1	1
1220	1	1	2	1	1	1
1221	1	1	2	1	1	1
1222	1	1	2	1	1	1
1223	1	1	3	1	1	1
1224	1	1	2	1	1	1
1225	1	1	2	1	1	1
1226	1	1	2	1	1	1
1227	1	1	2	1	1	1
1228	1	1	2	1	1	1
1229	1	1	2	1	1	1
1230	1	1	3	1	1	1
1231	1	1	2	1	1	1
1232	1	1	2	1	1	1
1233	1	1	2	1	1	1
1234	1	1	2	1	1	1
1235	1	1	2	1	1	1
1236	1	1	2	1	1	1
1237	1	1	2	1	1	1
1238	1	1	2	1	1	1
1239	1	1	2	1	1	1
1240	1	1	2	1	1	1
1241	1	1	2	1	1	1
1242	1	1	2	1	1	1
1243	1	1	2	1	1	1
1244	1	1	2	1	1	1
1245	1	1	2	1	1	1
1246	1	1	2	1	1	1
1247	1	1	2	1	1	1
1248	1	1	2	1	1	1
1249	1	1	2	1	1	1
1250	1	1	2	1	1	1
1251	1	1	2	1	1	1
1252	1	1	2	1	1	1
1253	1	1	2	1	1	1
1254	1	1	2	1	1	1
1255	1	1	2	1	1	1
1256	1	1	2	1	1	1
1257	1	1	2	1	1	1
1258	1	1	2	1	1	1
1259	1	1	2	1	1	1
1260	1	1	2	1	1	1
1261	1	1	2	1	1	1
1263	1	1	1	1	1	1
1264	1	1	1	1	1	1
1265	1	1	1	1	1	1
1266	1	1	1	1	1	1
1267	1	1	1	1	1	1
1268	1	1	1	1	1	1
1269	1	1	1	1	1	1
1270	1	1	1	1	1	1
1271	1	1	1	1	1	1
1272	1	1	1	1	1	1
1273	1	1	1	1	1	1
1274	1	1	1	1	1	1
1275	1	1	1	1	1	1
1276	1	1	1	1	1	1
1277	1	1	1	1	1	1
1278	1	1	1	1	1	1
1279	1	1	1	1	1	1
1280	1	1	1	1	1	1
1281	1	1	1	1	1	1
1282	1	1	1	1	1	1
1283	1	1	1	1	1	1
1284	1	1	1	1	1	1
1285	1	1	1	1	1	1
1286	1	1	1	1	1	1
1287	1	1	1	1	1	1
1288	1	1	1	1	1	1
1289	1	1	1	1	1	1
1290	1	1	1	1	1	1
1291	1	1	1	1	1	1
1293	1	1	1	1	1	1
1294	1	1	1	1	1	1
1295	1	1	1	1	1	1
1296	1	1	1	1	1	1
1297	1	1	1	1	1	1
1298	1	1	1	1	1	1
1299	1	1	1	1	1	1
1300	1	1	1	1	1	1
1301	1	1	1	1	1	1
1302	1	1	1	1	1	1
1303	1	1	1	1	1	1
1304	1	1	1	1	1	1
1305	1	1	1	1	1	1
1306	1	1	1	1	1	1
1307	1	1	1	1	1	1
1308	1	1	1	1	1	1
1309	1	1	1	1	1	1
1310	1	1	1	1	1	1
1311	1	1	1	1	1	1
1312	1	1	1	1	1	1
1313	1	1	1	1	1	1
1314	1	1	1	1	1	1
1315	1	1	1	1	1	1
1316	1	1	1	1	1	1
1317	1	1	1	1	1	1
1318	1	1	1	1	1	1
1319	1	1	1	1	1	1
1320	1	1	1	1	1	1
1321	1	1	1	1	1	1
1322	1	1	1	1	1	1
1323	1	1	1	1	1	1
1324	1	1	1	1	1	1
1325	1	1	1	1	1	1
1326	1	1	1	1	1	1
1327	1	1	1	1	1	1
1328	1	1	1	1	1	1
1329	1	1	1	1	1	1
1330	1	1	1	1	1	1
1331	1	1	1	1	1	1
1332	1	1	1	1	1	1
1333	1	1	1	1	1	1
1334	1	1	1	1	1	1
1335	1	1	1	1	1	1
1336	1	1	1	1	1	1
1337	1	1	1	1	1	1
1338	1	1	1	1	1	1
1339	1	1	1	1	1	1
1340	1	1	1	1	1	1
1341	1	1	1	1	1	1
1342	1	1	1	1	1	1
1343	1	1	1	1	1	1
1344	1	1	1	1	1	1
1345	1	1	1	1	1	1
1346	1	1	1	1	1	1
1347	1	1	1	1	1	1
1348	1	1	1	1	1	1
1349	1	1	1	1	1	1
1350	1	1	1	1	1	1
1351	1	1	1	1	1	1
1352	1	1	1	1	1	1
1353	1	1	1	1	1	1
1354	1	1	1	1	1	1
1355	1	1	1	1	1	1
1356	1	1	1	1	1	1
1357	1	1	1	1	1	1
1358	1	1	1	1	1	1
1359	1	1	1	1	1	1
1360	1	1	1	1	1	1
1361	1	1	1	1	1	1
1362	1	1	1	1	1	1
1363	1	1	1	1	1	1
1364	1	1	1	1	1	1
1365	1	1	1	1	1	1
1366	1	1	1	1	1	1
1367	1	1	1	1	1	1
1368	1	1	1	1	1	1
1369	1	1	1	1	1	1
1370	1	1	1	1	1	1
1371	1	1	1	1	1	1
1372	1	1	1	1	1	1
1373	1	1	1	1	1	1
1374	1	1	1	1	1	1
1375	1	1	1	1	1	1
1376	1	1	1	1	1	1
1377	1	1	1	1	1	1
1378	1	1	1	1	1	1
1379	1	1	1	1	1	1
1380	1	1	1	1	1	1
1381	1	1	1	1	1	1
1382	1	1	1	1	1	1
1383	1	1	1	1	1	1
1384	1	1	1	1	1	1
1385	1	1	1	1	1	1
1386	1	1	1	1	1	1
1387	1	1	1	1	1	1
1388	1	1	1	1	1	1
1389	1	1	1	1	1	1
1390	1	1	1	1	1	1
1391	1	1	1	1	1	1
1392	1	1	1	1	1	1
1393	1	1	1	1	1	1
1394	1	1	1	1	1	1
1395	1	1	1	1	1	1
1396	1	1	1	1	1	1
1397	1	1	1	1	1	1
1398	1	1	1	1	1	1
1399	1	1	1	1	1	1
1400	1	1	1	1	1	1
1401	1	1	1	1	1	1
1402	1	1	1	1	1	1
1403	1	1	1	1	1	1
1404	1	1	1	1	1	1
1405	1	1	1	1	1	1
1406	1	1	1	1	1	1
1407	1	1	1	1	1	1
1408	1	1	1	1	1	1
1409	1	1	1	1	1	1
1410	1	1	1	1	1	1
1411	1	1	1	1	1	1
1412	1	1	1	1	1	1
1413	1	1	1	1	1	1
1414	1	1	1	1	1	1
1415	1	1	1	1	1	1
1416	1	1	1	1	1	1
1417	1	1	1	1	1	1
1418	1	1	1	1	1	1
1419	1	1	1	1	1	1
1420	1	1	1	1	1	1
1421	1	1	1	1	1	1
1422	1	1	1	1	1	1
1423	1	1	1	1	1	1
1424	1	1	1	1	1	1
1425	1	1	1	1	1	1
1426	1	1	1	1	1	1
1427	1	1	1	1	1	1
1428	1	1	1	1	1	1
1429	1	1	1	1	1	1
1430	1	1	1	1	1	1
1431	1	1	1	1	1	1
1432	1	1	1	1	1	1
1433	1	1	1	1	1	1
1434	1	1	1	1	1	1
1435	1	1	1	1	1	1
1436	1	1	1	1	1	1
1437	1	1	1	1	1	1
1438	1	1	1	1	1	1
1439	1	1	1	1	1	1
1440	1	1	1	1	1	1
1441	1	1	1	1	1	1
1442	1	1	1	1	1	1
1443	1	1	1	1	1	1
1444	1	1	1	1	1	1
1445	1	1	1	1	1	1
1446	1	1	1	1	1	1
1447	1	1	1	1	1	1
1448	1	1	1	1	1	1
1449	1	1	1	1	1	1
1450	1	1	1	1	1	1
1451	1	1	1	1	1	1
1452	1	1	1	1	1	1
1453	1	1	1	1	1	1
1454	1	1	1	1	1	1
1455	1	1	1	1	1	1
1456	1	1	1	1	1	1
1457	1	1	1	1	1	1
1458	1	1	1	1	1	1
1459	1	1	1	1	1	1
1460	1	1	1	1	1	1
1461	1	1	1	1	1	1
1462	1	1	1	1	1	1
1463	1	1	1	1	1	1
1464	1	1	1	1	1	1
1465	1	1	1	1	1	1
1466	1	1	1	1	1	1
1467	1	1	1	1	1	1
1468	1	1	1	1	1	1
1469	1	1	1	1	1	1
1470	1	1	1	1	1	1
1471	1	1	1	1	1	1
1472	1	1	1	1	1	1
1473	1	1	1	1	1	1
1474	1	1	1	1	1	1
1475	1	1	1	1	1	1
1476	1	1	1	1	1	1
1477	1	1	1	1	1	1
1478	1	1	1	1	1	1
1479	1	1	1	1	1	1
1480	1	1	1	1	1	1
1482	1	1	1	1	1	1
1483	1	1	1	1	1	1
1484	1	1	1	1	1	1
1485	1	1	1	1	1	1
1486	1	1	1	1	1	1
1487	1	1	1	1	1	1
1488	1	1	1	1	1	1
1489	1	1	1	1	1	1
1490	1	1	1	1	1	1
1491	1	1	1	1	1	1
1492	1	1	1	1	1	1
1493	1	1	1	1	1	1
1494	1	1	1	1	1	1
1495	1	1	1	1	1	1
1496	1	1	1	1	1	1
1497	1	1	1	1	1	1
1498	1	1	1	1	1	1
1499	1	1	1	1	1	1
1500	1	1	1	1	1	1
1501	1	1	1	1	1	1
1502	1	1	1	1	1	1
1503	1	1	1	1	1	1
1504	1	1	1	1	1	1
1505	1	1	1	1	1	1
1506	1	1	1	1	1	1
1507	1	1	1	1	1	1
1508	1	1	1	1	1	1
1509	1	1	1	1	1	1
1510	1	1	1	1	1	1
1511	1	1	1	1	1	1
1512	1	1	1	1	1	1
1513	1	1	1	1	1	1
1514	1	1	1	1	1	1
1515	1	1	1	1	1	1
1516	1	1	1	1	1	1
1517	1	1	1	1	1	1
1518	1	1	1	1	1	1
1519	1	1	1	1	1	1
1520	1	1	1	1	1	1
1521	1	1	1	1	1	1
1522	1	1	1	1	1	1
1523	1	1	1	1	1	1
1524	1	1	1	1	1	1
1525	1	1	1	1	1	1
1526	1	1	1	1	1	1
1527	1	1	1	1	1	1
1528	1	1	1	1	1	1
1529	1	1	1	1	1	1
1530	1	1	1	1	1	1
1531	1	1	1	1	1	1
1532	1	1	1	1	1	1
1533	1	1	1	1	1	1
1534	1	1	1	1	1	1
1535	1	1	1	1	1	1
1536	1	1	1	1	1	1
1537	1	1	1	1	1	1
1538	1	1	1	1	1	1
1539	1	1	1	1	1	1
1540	1	1	1	1	1	1
1541	1	1	1	1	1	1
1542	1	1	1	1	1	1
1543	1	1	1	1	1	1
1544	1	1	1	1	1	1
1545	1	1	1	1	1	1
1546	1	1	1	1	1	1
1547	1	1	1	1	1	1
1548	1	1	1	1	1	1
1549	1	1	1	1	1	1
1550	1	1	1	1	1	1
1551	1	1	1	1	1	1
1552	1	1	1	1	1	1
1553	1	1	1	1	1	1
1554	1	1	1	1	1	1
1555	1	1	1	1	1	1
1556	1	1	1	1	1	1
1557	1	1	1	1	1	1
1558	1	1	1	1	1	1
1559	1	1	1	1	1	1
1560	1	1	1	1	1	1
1561	1	1	1	1	1	1
1562	1	1	1	1	1	1
1563	1	1	1	1	1	1
1564	1	1	1	1	1	1
1565	1	1	1	1	1	1
1566	1	1	1	1	1	1
1567	1	1	1	1	1	1
1568	1	1	1	1	1	1
1569	1	1	1	1	1	1
1570	1	1	1	1	1	1
1571	1	1	1	1	1	1
1572	1	1	1	1	1	1
1573	1	1	1	1	1	1
1574	1	1	1	1	1	1
1575	1	1	1	1	1	1
1576	1	1	1	1	1	1
1577	1	1	1	1	1	1
1578	1	1	1	1	1	1
1579	1	1	1	1	1	1
1580	1	1	1	1	1	1
1581	1	1	1	1	1	1
1582	1	1	1	1	1	1
1583	1	1	1	1	1	1
1584	1	1	1	1	1	1
1585	1	1	1	1	1	1
1586	1	1	1	1	1	1
1587	1	1	1	1	1	1
1588	1	1	1	1	1	1
1589	1	1	1	1	1	1
1590	1	1	1	1	1	1
1591	1	1	1	1	1	1
1592	1	1	1	1	1	1
1593	1	1	1	1	1	1
1594	1	1	1	1	1	1
1595	1	1	1	1	1	1
1596	1	1	1	1	1	1
1597	1	1	1	1	1	1
1598	1	1	1	1	1	1
1599	1	1	1	1	1	1
1600	1	1	1	1	1	1
1601	1	1	1	1	1	1
1602	1	1	1	1	1	1
1603	1	1	1	1	1	1
1604	1	1	1	1	1	1
1605	1	1	1	1	1	1
1606	1	1	1	1	1	1
1607	1	1	1	1	1	1
1608	1	1	1	1	1	1
1609	1	1	1	1	1	1
1610	1	1	1	1	1	1
1611	1	1	1	1	1	1
1612	1	1	1	1	1	1
1613	1	1	1	1	1	1
1614	1	1	1	1	1	1
1615	1	1	1	1	1	1
1616	1	1	1	1	1	1
1617	1	1	1	1	1	1
1618	1	1	1	1	1	1
1619	1	1	1	1	1	1
1620	1	1	1	1	1	1
1621	1	1	1	1	1	1
1622	1	1	1	1	1	1
1623	1	1	1	1	1	1
1624	1	1	1	1	1	1
1625	1	1	1	1	1	1
1626	1	1	1	1	1	1
1627	1	1	1	1	1	1
1628	1	1	1	1	1	1
1629	1	1	1	1	1	1
1630	1	1	1	1	1	1
1631	1	1	1	1	1	1
1632	1	1	1	1	1	1
1633	1	1	1	1	1	1
1634	1	1	1	1	1	1
1635	1	1	1	1	1	1
1636	1	1	1	1	1	1
1637	1	1	1	1	1	1
1638	1	1	1	1	1	1
1639	1	1	1	1	1	1
1640	1	1	1	1	1	1
1641	1	1	1	1	1	1
1642	1	1	1	1	1	1
1643	1	1	1	1	1	1
1644	1	1	1	1	1	1
1645	1	1	1	1	1	1
1646	1	1	1	1	1	1
1647	1	1	1	1	1	1
1648	1	1	1	1	1	1
1649	1	1	1	1	1	1
1650	1	1	1	1	1	1
1651	1	1	1	1	1	1
1652	1	1	1	1	1	1
1653	1	1	1	1	1	1
1654	1	1	1	1	1	1
1655	1	1	1	1	1	1
1656	1	1	1	1	1	1
1657	1	1	1	1	1	1
1658	1	1	1	1	1	1
1659	1	1	1	1	1	1
1660	1	1	1	1	1	1
1661	1	1	1	1	1	1
1662	1	1	1	1	1	1
1663	1	1	1	1	1	1
1664	1	1	1	1	1	1
1665	1	1	1	1	1	1
1666	1	1	1	1	1	1
1667	1	1	1	1	1	1
1668	1	1	1	1	1	1
1669	1	1	1	1	1	1
1670	1	1	1	1	1	1
1671	1	1	1	1	1	1
1672	1	1	1	1	1	1
1673	1	1	1	1	1	1
1674	1	1	1	1	1	1
1675	1	1	1	1	1	1
1676	1	1	1	1	1	1
1677	1	1	1	1	1	1
1678	1	1	1	1	1	1
1679	1	1	1	1	1	1
1680	1	1	1	1	1	1
1681	1	1	1	1	1	1
1682	1	1	1	1	1	1
1683	1	1	1	1	1	1
1684	1	1	1	1	1	1
1685	1	1	1	1	1	1
1686	1	1	1	1	1	1
1687	1	1	1	1	1	1
1688	1	1	1	1	1	1
1689	1	1	1	1	1	1
1690	1	1	1	1	1	1
1691	1	1	1	1	1	1
1692	1	1	1	1	1	1
1693	1	1	1	1	1	1
1694	1	1	1	1	1	1
1695	1	1	1	1	1	1
1696	1	1	1	1	1	1
1697	1	1	1	1	1	1
1698	1	1	1	1	1	1
1699	1	1	1	1	1	1
1700	1	1	1	1	1	1
1701	1	1	1	1	1	1
1702	1	1	1	1	1	1
1703	1	1	1	1	1	1
1704	1	1	1	1	1	1
1705	1	1	1	1	1	1
1706	1	1	1	1	1	1
1707	1	1	1	1	1	1
1708	1	1	1	1	1	1
1709	1	1	1	1	1	1
1710	1	1	1	1	1	1
1711	1	1	1	1	1	1
1712	1	1	1	1	1	1
1713	1	1	1	1	1	1
1714	1	1	1	1	1	1
1715	1	1	1	1	1	1
1716	1	1	1	1	1	1
1717	1	1	1	1	1	1
1718	1	1	1	1	1	1
1719	1	1	1	1	1	1
1720	1	1	1	1	1	1
1721	1	1	1	1	1	1
1722	1	1	1	1	1	1
1723	1	1	1	1	1	1
1724	1	1	1	1	1	1
1725	1	1	1	1	1	1
1726	1	1	1	1	1	1
1727	1	1	1	1	1	1
1728	1	1	1	1	1	1
1729	1	1	1	1	1	1
1730	1	1	1	1	1	1
1731	1	1	1	1	1	1
1732	1	1	1	1	1	1
1733	1	1	1	1	1	1
1734	1	1	1	1	1	1
1735	1	1	1	1	1	1
1736	1	1	1	1	1	1
1737	1	1	1	1	1	1
1738	1	1	1	1	1	1
1739	1	1	1	1	1	1
1740	1	1	1	1	1	1
1741	1	1	1	1	1	1
1742	1	1	1	1	1	1
1743	1	1	1	1	1	1
1744	1	1	1	1	1	1
1745	1	1	1	1	1	1
1746	1	1	1	1	1	1
1747	1	1	1	1	1	1
1748	1	1	1	1	1	1
1750	1	1	1	1	1	1
1751	1	1	1	1	1	1
1752	1	1	1	1	1	1
1753	1	1	1	1	1	1
1754	1	1	1	1	1	1
1755	1	1	1	1	1	1
1756	1	1	1	1	1	1
1757	1	1	1	1	1	1
1758	1	1	1	1	1	1
1760	1	1	1	1	1	1
1761	1	1	1	1	1	1
1762	1	1	1	1	1	1
1763	1	1	1	1	1	1
1764	1	1	1	1	1	1
1765	1	1	1	1	1	1
1766	1	1	1	1	1	1
1767	1	1	1	1	1	1
1768	1	1	1	1	1	1
1769	1	1	1	1	1	1
1770	1	1	1	1	1	1
1771	1	1	1	1	1	1
1772	1	1	1	1	1	1
1773	1	1	1	1	1	1
1774	1	1	1	1	1	1
1775	1	1	1	1	1	1
1776	1	1	1	1	1	1
1777	1	1	1	1	1	1
1778	1	1	1	1	1	1
1779	1	1	1	1	1	1
1780	1	1	1	1	1	1
1781	1	1	1	1	1	1
1782	1	1	1	1	1	1
1783	1	1	1	1	1	1
1784	1	1	1	1	1	1
1785	1	1	1	1	1	1
1786	1	1	1	1	1	1
1787	1	1	1	1	1	1
1788	1	1	1	1	1	1
1789	1	1	1	1	1	1
1790	1	1	1	1	1	1
1791	1	1	1	1	1	1
1792	1	1	1	1	1	1
1793	1	1	1	1	1	1
1794	1	1	1	1	1	1
1795	1	1	1	1	1	1
1796	1	1	1	1	1	1
1797	1	1	1	1	1	1
1798	1	1	1	1	1	1
1799	1	1	1	1	1	1
1800	1	1	1	1	1	1
1801	1	1	1	1	1	1
1802	1	1	1	1	1	1
1803	1	1	1	1	1	1
1804	1	1	1	1	1	1
1805	1	1	1	1	1	1
1806	1	1	1	1	1	1
1807	1	1	1	1	1	1
1808	1	1	1	1	1	1
1809	1	1	1	1	1	1
1810	1	1	1	1	1	1
1811	1	1	1	1	1	1
1812	1	1	1	1	1	1
1813	1	1	1	1	1	1
1814	1	1	1	1	1	1
1815	1	1	1	1	1	1
1816	1	1	1	1	1	1
1817	1	1	1	1	1	1
1818	1	1	1	1	1	1
1819	1	1	1	1	1	1
1820	1	1	1	1	1	1
1821	1	1	1	1	1	1
1822	1	1	1	1	1	1
1823	1	1	1	1	1	1
1824	1	1	1	1	1	1
1825	1	1	1	1	1	1
1826	1	1	1	1	1	1
1827	1	1	1	1	1	1
1828	1	1	1	1	1	1
1829	1	1	1	1	1	1
1830	1	1	1	1	1	1
1831	1	1	1	1	1	1
1832	1	1	1	1	1	1
1833	1	1	1	1	1	1
1835	1	1	1	1	1	1
1836	1	1	1	1	1	1
1837	1	1	1	1	1	1
1838	1	1	1	1	1	1
1839	1	1	1	1	1	1
1840	1	1	1	1	1	1
1841	1	1	1	1	1	1
1842	1	1	1	1	1	1
1843	1	1	1	1	1	1
1844	1	1	1	1	1	1
1845	1	1	1	1	1	1
1846	1	1	1	1	1	1
1847	1	1	1	1	1	1
1848	1	1	1	1	1	1
1849	1	1	1	1	1	1
1850	1	1	1	1	1	1
1851	1	1	1	1	1	1
1852	1	1	1	1	1	1
1853	1	1	1	1	1	1
1854	1	1	1	1	1	1
1855	1	1	1	1	1	1
1856	1	1	1	1	1	1
1857	1	1	1	1	1	1
1858	1	1	1	1	1	1
1859	1	1	1	1	1	1
1860	1	1	1	1	1	1
1861	1	1	1	1	1	1
1862	1	1	1	1	1	1
1863	1	1	1	1	1	1
1864	1	1	1	1	1	1
1865	1	1	1	1	1	1
1866	1	1	1	1	1	1
1867	1	1	1	1	1	1
1868	1	1	1	1	1	1
1869	1	1	1	1	1	1
1870	1	1	1	1	1	1
1871	1	1	1	1	1	1
1872	1	1	1	1	1	1
1873	1	1	1	1	1	1
1874	1	1	1	1	1	1
1875	1	1	1	1	1	1
1876	1	1	1	1	1	1
1877	1	1	1	1	1	1
1878	1	1	1	1	1	1
1879	1	1	1	1	1	1
1880	1	1	1	1	1	1
1881	1	1	1	1	1	1
1882	1	1	1	1	1	1
1883	1	1	1	1	1	1
1884	1	1	1	1	1	1
1885	1	1	1	1	1	1
1886	1	1	1	1	1	1
1887	1	1	1	1	1	1
1888	1	1	1	1	1	1
1889	1	1	1	1	1	1
1891	1	1	1	1	1	1
1892	1	1	1	1	1	1
1893	1	1	1	1	1	1
1894	1	1	1	1	1	1
1895	1	1	1	1	1	1
1896	1	1	1	1	1	1
1897	1	1	1	1	1	1
1898	1	1	1	1	1	1
1899	1	1	1	1	1	1
1900	1	1	1	1	1	1
1901	1	1	1	1	1	1
1902	1	1	1	1	1	1
1903	1	1	1	1	1	1
1904	1	1	1	1	1	1
1905	1	1	1	1	1	1
1906	1	1	1	1	1	1
1907	1	1	1	1	1	1
1908	1	1	1	1	1	1
1909	1	1	1	1	1	1
1910	1	1	1	1	1	1
1911	1	1	1	1	1	1
1912	1	1	1	1	1	1
1913	1	1	1	1	1	1
1914	1	1	1	1	1	1
1916	1	1	1	1	1	1
1917	1	1	1	1	1	1
1918	1	1	1	1	1	1
1919	1	1	1	1	1	1
1920	1	1	1	1	1	1
1921	1	1	1	1	1	1
1922	1	1	1	1	1	1
1923	1	1	1	1	1	1
1924	1	1	1	1	1	1
1925	1	1	1	1	1	1
1926	1	1	1	1	1	1
1927	1	1	1	1	1	1
1928	1	1	1	1	1	1
1929	1	1	1	1	1	1
1930	1	1	1	1	1	1
1931	1	1	1	1	1	1
1932	1	1	1	1	1	1
1933	1	1	1	1	1	1
1934	1	1	1	1	1	1
1935	1	1	1	1	1	1
1936	1	1	1	1	1	1
1937	1	1	1	1	1	1
1938	1	1	1	1	1	1
1939	1	1	1	1	1	1
1940	1	1	1	1	1	1
1941	1	1	1	1	1	1
1942	1	1	1	1	1	1
1943	1	1	1	1	1	1
1944	1	1	1	1	1	1
1945	1	1	1	1	1	1
1946	1	1	1	1	1	1
1947	1	1	1	1	1	1
1948	1	1	1	1	1	1
1949	1	1	1	1	1	1
1950	1	1	1	1	1	1
1951	1	1	1	1	1	1
1952	1	1	1	1	1	1
1953	1	1	1	1	1	1
1954	1	1	1	1	1	1
1955	1	1	1	1	1	1
1956	1	1	1	1	1	1
1957	1	1	1	1	1	1
1958	1	1	1	1	1	1
1959	1	1	1	1	1	1
1960	1	1	1	1	1	1
1961	1	1	1	1	1	1
1962	1	1	1	1	1	1
1963	1	1	1	1	1	1
1964	1	1	1	1	1	1
1965	1	1	1	1	1	1
1966	1	1	1	1	1	1
1967	1	1	1	1	1	1
1968	1	1	1	1	1	1
1969	1	1	1	1	1	1
1970	1	1	1	1	1	1
1971	1	1	1	1	1	1
1972	1	1	1	1	1	1
1973	1	1	1	1	1	1
1974	1	1	1	1	1	1
1975	1	1	1	1	1	1
1976	1	1	1	1	1	1
1977	1	1	1	1	1	1
1978	1	1	1	1	1	1
1979	1	1	1	1	1	1
1980	1	1	1	1	1	1
1981	1	1	1	1	1	1
1982	1	1	1	1	1	1
1983	1	1	1	1	1	1
1984	1	1	1	1	1	1
1985	1	1	1	1	1	1
1986	1	1	1	1	1	1
1987	1	1	1	1	1	1
1988	1	1	1	1	1	1
1989	1	1	1	1	1	1
1990	1	1	1	1	1	1
1991	1	1	1	1	1	1
1992	1	1	1	1	1	1
1993	1	1	1	1	1	1
1994	1	1	1	1	1	1
1995	1	1	1	1	1	1
1996	1	1	1	1	1	1
1997	1	1	1	1	1	1
1998	1	1	1	1	1	1
1999	1	1	1	1	1	1
2000	1	1	1	1	1	1
2001	1	1	1	1	1	1
2002	1	1	1	1	1	1
2003	1	1	1	1	1	1
2004	1	1	1	1	1	1
2005	1	1	1	1	1	1
2006	1	1	1	1	1	1
2007	1	1	1	1	1	1
2008	1	1	1	1	1	1
2009	1	1	1	1	1	1
2010	1	1	1	1	1	1
2011	1	1	1	1	1	1
2012	1	1	1	1	1	1
2013	1	1	1	1	1	1
2014	1	1	1	1	1	1
2015	1	1	1	1	1	1
2016	1	1	1	1	1	1
2017	1	1	1	1	1	1
2018	1	1	1	1	1	1
2019	1	1	1	1	1	1
2020	1	1	1	1	1	1
2021	1	1	1	1	1	1
2022	1	1	1	1	1	1
2023	1	1	1	1	1	1
2024	1	1	1	1	1	1
2025	1	1	1	1	1	1
2026	1	1	1	1	1	1
2027	1	1	1	1	1	1
2028	1	1	1	1	1	1
2029	1	1	1	1	1	1
2030	1	1	1	1	1	1
2031	1	1	1	1	1	1
2032	1	1	1	1	1	1
2033	1	1	1	1	1	1
2034	1	1	1	1	1	1
2035	1	1	1	1	1	1
2036	1	1	1	1	1	1
2037	1	1	1	1	1	1
2038	1	1	1	1	1	1
2039	1	1	1	1	1	1
2040	1	1	1	1	1	1
2041	1	1	1	1	1	1
2042	1	1	1	1	1	1
2043	1	1	1	1	1	1
2044	1	1	1	1	1	1
2045	1	1	1	1	1	1
2046	1	1	1	1	1	1
2047	1	1	1	1	1	1
2048	1	1	1	1	1	1
2049	1	1	1	1	1	1
2050	1	1	1	1	1	1
2051	1	1	1	1	1	1
2052	1	1	1	1	1	1
2053	1	1	1	1	1	1
2054	1	1	1	1	1	1
2055	1	1	1	1	1	1
2056	1	1	1	1	1	1
2057	1	1	1	1	1	1
2058	1	1	1	1	1	1
2059	1	1	1	1	1	1
2060	1	1	1	1	1	1
2061	1	1	1	1	1	1
2062	1	1	1	1	1	1
2063	1	1	1	1	1	1
2064	1	1	1	1	1	1
2065	1	1	1	1	1	1
2066	1	1	1	1	1	1
2067	1	1	1	1	1	1
2068	1	1	1	1	1	1
2069	1	1	1	1	1	1
2070	1	1	1	1	1	1
2071	1	1	1	1	1	1
2072	1	1	1	1	1	1
2073	1	1	1	1	1	1
2074	1	1	1	1	1	1
2075	1	1	1	1	1	1
2077	1	1	1	1	1	1
2078	1	1	1	1	1	1
2079	1	1	1	1	1	1
2080	1	1	1	1	1	1
2081	1	1	1	1	1	1
2082	1	1	1	1	1	1
2083	1	1	1	1	1	1
2084	1	1	1	1	1	1
2085	1	1	1	1	1	1
2086	1	1	1	1	1	1
2087	1	1	1	1	1	1
2088	1	1	1	1	1	1
2089	1	1	1	1	1	1
2090	1	1	1	1	1	1
2091	1	1	1	1	1	1
2092	1	1	1	1	1	1
2093	1	1	1	1	1	1
2094	1	1	1	1	1	1
2095	1	1	1	1	1	1
2096	1	1	1	1	1	1
2097	1	1	1	1	1	1
2098	1	1	1	1	1	1
2099	1	1	1	1	1	1
2100	1	1	1	1	1	1
2101	1	1	1	1	1	1
2102	1	1	1	1	1	1
2103	1	1	1	1	1	1
2104	1	1	1	1	1	1
2105	1	1	1	1	1	1
2106	1	1	1	1	1	1
2107	1	1	1	1	1	1
2108	1	1	1	1	1	1
2109	1	1	1	1	1	1
2110	1	1	1	1	1	1
2111	1	1	1	1	1	1
2112	1	1	1	1	1	1
2113	1	1	1	1	1	1
2114	1	1	1	1	1	1
2115	1	1	1	1	1	1
2116	1	1	1	1	1	1
2117	1	1	1	1	1	1
2118	1	1	1	1	1	1
2119	1	1	1	1	1	1
2120	1	1	1	1	1	1
2121	1	1	1	1	1	1
2122	1	1	1	1	1	1
2123	1	1	1	1	1	1
2124	1	1	1	1	1	1
2125	1	1	1	1	1	1
2126	1	1	1	1	1	1
2127	1	1	1	1	1	1
2128	1	1	1	1	1	1
2129	1	1	1	1	1	1
2130	1	1	1	1	1	1
2131	1	1	1	1	1	1
2132	1	1	1	1	1	1
2133	1	1	1	1	1	1
2134	1	1	1	1	1	1
2135	1	1	1	1	1	1
2136	1	1	1	1	1	1
2137	1	1	1	1	1	1
2138	1	1	1	1	1	1
2139	1	1	1	1	1	1
2140	1	1	1	1	1	1
2141	1	1	1	1	1	1
2142	1	1	1	1	1	1
[truncated: 1,368 more rows]
