# Supplementary material for: Identification of disease-related genes in Plasmodium berghei by network module analysis
Source: BMC Microbiol. 2023 Sep 21;23:264. doi: 10.1186/s12866-023-03019-0 (PMC10512555; doi:10.1186/s12866-023-03019-0)
Supplement: Supplementary file 4 — Supplementary Material 4: Table S4. The enrichment of 63 clusters enriched in rodent malaria parasites. [file 12866_2023_3019_MOESM4_ESM.xlsx]

## Sheet: Sheet1
Cluster_ID	mPb	mPc	mPy	hPf	hPk	hPv
1	174	88	829	0	0	0
3	75	166	183	1	1	1
305	48	34	68	0	0	0
6	40	122	59	0	0	0
35	6	16	16	0	0	0
3566	3	1	1	0	0	0
66	2	5	5	0	0	0
3522	2	2	2	0	0	0
78	1	7	3	0	0	0
259	1	1	3	0	0	0
272	1	1	2	0	0	0
273	1	1	2	0	0	0
274	1	1	2	0	0	0
279	1	1	1	0	0	0
281	1	1	1	0	0	0
283	1	1	1	0	0	0
367	1	21	5	0	0	0
765	1	3	4	0	0	0
3617	1	1	3	0	0	0
3917	1	1	2	0	0	0
3925	1	1	2	0	0	0
3971	1	1	1	0	0	0
3973	1	1	1	0	0	0
3980	1	1	1	0	0	0
3983	1	1	1	0	0	0
3984	1	1	1	0	0	0
3988	1	1	1	0	0	0
3989	1	1	1	0	0	0
3990	1	1	1	0	0	0
3991	1	1	1	0	0	0
3992	1	1	1	0	0	0
3993	1	1	1	0	0	0
3997	1	1	1	0	0	0
3998	1	1	1	0	0	0
3999	1	1	1	0	0	0
4008	1	1	1	0	0	0
4009	1	1	1	0	0	0
4010	1	1	1	0	0	0
4011	1	1	1	0	0	0
4012	1	1	1	0	0	0
4013	1	1	1	0	0	0
4014	1	1	1	0	0	0
4031	1	1	1	0	0	0
4032	1	1	1	0	0	0
4033	1	1	1	0	0	0
4034	1	1	1	0	0	0
4035	1	1	1	0	0	0
4036	1	1	1	0	0	0
4037	1	1	1	0	0	0
4038	1	1	1	0	0	0
4079	1	1	1	0	0	0
4080	1	1	1	0	0	0
4081	1	1	1	0	0	0
4082	1	1	1	0	0	0
4083	1	1	1	0	0	0
4084	1	1	1	0	0	0
4085	1	1	1	0	0	0
4086	1	1	1	0	0	0
4087	1	1	1	0	0	0
4088	1	1	1	0	0	0
4089	1	1	1	0	0	0
4090	1	1	1	0	0	0
4091	1	1	1	0	0	0
