# Supplementary material for: Identification of disease-related genes in Plasmodium berghei by network module analysis
Source: BMC Microbiol. 2023 Sep 21;23:264. doi: 10.1186/s12866-023-03019-0 (PMC10512555; doi:10.1186/s12866-023-03019-0)
Supplement: Supplementary file 5 — Supplementary Material 5: Table S5. Protein features of genes enriched in 59 rodent Plasmodium specific clusters. [file 12866_2023_3019_MOESM5_ESM.xlsx]

## Sheet: GeneByLocusTag_Summary
Gene ID	Product Description	# TM Domains	SignalP Peptide
PBANKA_0000201	fam-c protein, pseudogene	N/A	N/A
PBANKA_0100061	fam-c protein	0	N/A
PBANKA_0100600	schizont membrane associated cytoadherence protein	1	MKYLTHIFFFIILFQFIVDK
PBANKA_0100700	Plasmodium exported protein, unknown function	1	MANCSLVSGKLFLLSIILLLPYIINYANN
PBANKA_0200400	Plasmodium exported protein, unknown function	0	MIAVILNIAILTFLQHGTS
PBANKA_0201340	fam-c protein	0	MNKRIFSLVCIALYVIFIVPTHC
PBANKA_0201600	early transcribed membrane protein	2	MKVPKVSALFFVFLLSVCFLPSPSLC
PBANKA_0214700	Plasmodium exported protein, unknown function	2	N/A
PBANKA_0316200	Plasmodium exported protein, unknown function	4	N/A
PBANKA_0406600	conserved Plasmodium protein, unknown function	0	N/A
PBANKA_0410650	conserved Plasmodium protein, unknown function	0	N/A
PBANKA_0418500	Plasmodium exported protein, unknown function	2	N/A
PBANKA_0501200	early transcribed membrane protein	2	MKTTYVSLFFIILLIFGGFEYKASP
PBANKA_0502000	conserved Plasmodium protein, unknown function	0	N/A
PBANKA_0502650	conserved Plasmodium protein, unknown function	0	N/A
PBANKA_0510800	conserved Plasmodium protein, unknown function	0	N/A
PBANKA_0513500	conserved Plasmodium protein, unknown function	0	N/A
PBANKA_0517000	early transcribed membrane protein	2	N/A
PBANKA_0518900	conserved Plasmodium membrane protein, unknown function	0	MRKIISINFYVALITLYAFYNNALC
PBANKA_0519100	conserved Plasmodium protein, unknown function	0	MKTNLVFALFFLFISVCES
PBANKA_0519200	conserved Plasmodium protein, unknown function	0	MKNNIMKISFALLFLSSYFSEING
PBANKA_0519300	conserved Plasmodium protein, unknown function	1	MGKKINIAIYLVLLNLFVCGIKYGES
PBANKA_0519400	conserved Plasmodium protein, unknown function	0	MKKTINVAIFLFLISLHINNLVST
PBANKA_0519500	conserved Plasmodium protein, unknown function	0	MNILYISFFFLGIFHFYKT
PBANKA_0524600	PIR protein	2	N/A
PBANKA_0600091	fam-c protein	0	MNKWIFSLICIVVYA
PBANKA_0623000	Plasmodium exported protein, unknown function	0	MIAVILNLAILTFLQHG
PBANKA_0700600	Plasmodium exported protein, unknown function	2	MCSLVNIVSCIILVIIIPYSTN
PBANKA_0700800	Plasmodium exported protein (PHIST), unknown function	0	N/A
PBANKA_0701200	conserved Plasmodium protein, unknown function	0	N/A
PBANKA_0708600	quinone oxidoreductase, putative	0	N/A
PBANKA_0718000	conserved Plasmodium protein, unknown function	0	N/A
PBANKA_0800400	conserved Plasmodium protein, unknown function	1	N/A
PBANKA_0803900	apicomplexan kinetochore protein 11	0	N/A
PBANKA_0832100	conserved Plasmodium protein, unknown function	0	MKVTFSLFFILVIATKLNS
PBANKA_0836200	conserved Plasmodium protein, unknown function	0	N/A
PBANKA_0836500	conserved rodent malaria protein, unknown function	0	MFKFLLPTTLLATFVYC
PBANKA_0836600	fam-b protein	0	N/A
PBANKA_0904200	conserved Plasmodium protein, unknown function	0	N/A
PBANKA_0907900	conserved Plasmodium protein, unknown function	0	N/A
PBANKA_0909400	conserved Plasmodium protein, unknown function	0	N/A
PBANKA_0919200	fam-d protein	0	MKMMNIILSFFILVISANVKA
PBANKA_1003900	gametocyte-specific protein	2	MVANTFVSSLLVCFFFVFFLTNNNMLA
PBANKA_1008600	conserved Plasmodium protein, unknown function	0	N/A
PBANKA_1018800	conserved Plasmodium protein, unknown function	0	N/A
PBANKA_1019900	conserved Plasmodium protein, unknown function	0	N/A
PBANKA_1021600	conserved Plasmodium protein, unknown function	0	N/A
PBANKA_1025300	rap guanine nucleotide exchange factor, putative	0	N/A
PBANKA_1029100	conserved Plasmodium protein, unknown function	0	N/A
PBANKA_1034200	conserved Plasmodium protein, unknown function	1	N/A
PBANKA_1040601	fam-c protein, pseudogene	N/A	N/A
PBANKA_1100860	fam-c protein	1	MNKRIFSLVCITLYVLLA
PBANKA_1101100	Plasmodium exported protein, unknown function	1	N/A
PBANKA_1101200	Plasmodium exported protein, unknown function	2	N/A
PBANKA_1145400	Plasmodium exported protein (PHIST), unknown function	0	N/A
PBANKA_1145800	membrane associated histidine-rich protein 1a	1	N/A
PBANKA_1145900	membrane associated histidine-rich protein 1b	1	N/A
PBANKA_1200600	Plasmodium exported protein, unknown function	1	N/A
PBANKA_1207100	Plasmodium exported protein, unknown function	0	MGAIKHKIFMVLKIVNIILS
PBANKA_1245900	Plasmodium exported protein, unknown function	1	MNFVFLIKPFIFSLIIC
PBANKA_1312900	conserved Plasmodium protein, unknown function	0	N/A
PBANKA_1334900	conserved Plasmodium protein, unknown function	0	N/A
PBANKA_1349300	conserved Plasmodium protein, unknown function	0	MKRGSIFFLLSTFFIFNYAQS
PBANKA_1365500	exported protein IBIS1	1	N/A
PBANKA_1365680	fam-c protein	0	MNKWIFSLICIVLYAILDVSIHC
PBANKA_1465000	fam-c protein	1	N/A
PBANKA_1465051	Plasmodium exported protein, unknown function	4	N/A
PBANKA_1465100	Plasmodium exported protein, unknown function	0	MIAVILNLAILTFLQHGTS
