# Supplementary material for: Identification of disease-related genes in Plasmodium berghei by network module analysis
Source: BMC Microbiol. 2023 Sep 21;23:264. doi: 10.1186/s12866-023-03019-0 (PMC10512555; doi:10.1186/s12866-023-03019-0)
Supplement: Supplementary file 6 — Supplementary Material 6: Table S6. The enrichment of 2 and 5 clusters enriched in P. berghei and P. chabaudi. [file 12866_2023_3019_MOESM6_ESM.xlsx]

## Sheet: Sheet1
Cluster_ID	mPb	mPc
4315	1	0
4498	1	0
367	1	21
78	1	7
4096	0	1
4499	0	1
4500	0	1
