# Supplementary material for: Identification of disease-related genes in Plasmodium berghei by network module analysis
Source: BMC Microbiol. 2023 Sep 21;23:264. doi: 10.1186/s12866-023-03019-0 (PMC10512555; doi:10.1186/s12866-023-03019-0)
Supplement: Supplementary file 7 — Supplementary Material 7: Table S7. Biological process enrichment analysis of 11 ECM-related genes derived from RMgmDB. [file 12866_2023_3019_MOESM7_ESM.xlsx]

## Sheet: hiddenGoEnrichmentResult
ID	Name	Bonferroni p value
GO:0044205	'de novo' UMP biosynthetic process	0.00315983
GO:0009173	pyrimidine ribonucleoside monophosphate metabolic process	0.00315983
GO:0046049	UMP metabolic process	0.00315983
GO:0009174	pyrimidine ribonucleoside monophosphate biosynthetic process	0.00315983
GO:0006222	UMP biosynthetic process	0.00315983
GO:0009129	pyrimidine nucleoside monophosphate metabolic process	0.00661646
GO:0009130	pyrimidine nucleoside monophosphate biosynthetic process	0.00661646
GO:0009218	pyrimidine ribonucleotide metabolic process	0.00880918
GO:0009220	pyrimidine ribonucleotide biosynthetic process	0.00880918
GO:0006221	pyrimidine nucleotide biosynthetic process	0.0172288
GO:0006220	pyrimidine nucleotide metabolic process	0.0172288
GO:0009161	ribonucleoside monophosphate metabolic process	0.0243629
GO:0072527	pyrimidine-containing compound metabolic process	0.0243629
GO:0072528	pyrimidine-containing compound biosynthetic process	0.0243629
GO:0009156	ribonucleoside monophosphate biosynthetic process	0.0243629
GO:0009124	nucleoside monophosphate biosynthetic process	0.0327014
GO:0009123	nucleoside monophosphate metabolic process	0.0327014
